# Supplementary material for: Single-cell transcriptome sequencing of plant leaf expressing anti-HER2 VHH–FcK cancer therapeutic protein
Source: Sci Data. 2023 Dec 19;10:911. doi: 10.1038/s41597-023-02833-5 (PMC10730532; doi:10.1038/s41597-023-02833-5)
Supplement: Supplementary file 2 — Table S1 [file 41597_2023_2833_MOESM2_ESM.xlsx]

## Sheet: Table S1
Supplementary Table S1. Differentially expressed genes with known Arabidopsis cell-type markers
p_val	avg_log2FC	pct.1	pct.2	p_val_adj	cluster	Ntab_geneID	At_geneID	Cell_type
3.52283e-37	0.290221	0.965	0.951	7.17178e-33	0	LOC107768773	AT3G01500	Mesophyll
1.77884e-27	0.346291	0.859	0.824	3.62136e-23	0	LOC107788809	AT2G10940	Mesophyll
1.74841e-23	0.428127	0.675	0.621	3.55942e-19	0	LOC107815767	AT2G45180	Epidermal
8.71238e-18	0.273638	0.85	0.808	1.77367e-13	0	LOC107820187	AT2G10940	Mesophyll
4.41344e-15	0.27308	0.724	0.694	8.98487e-11	0	LOC107821979	AT4G09650	Mesophyll
7.57078e-15	0.280216	0.676	0.641	1.54126e-10	0	LOC107815905
1.24717e-14	0.270645	0.775	0.756	2.53899e-10	0	LOC107774398	AT1G67090	Mesophyll
3.63597e-14	0.294764	0.675	0.646	7.4021e-10	0	LOC107777790
7.62312e-14	0.266171	0.752	0.721	1.55191e-09	0	LOC107763149
1.27681e-12	0.2714	0.659	0.641	2.59932e-08	0	LOC107773727
1.01246e-10	0.279083	0.631	0.621	2.06117e-06	0	LOC107773234
5.5912e-10	0.2603	0.593	0.573	1.13826e-05	0	LOC107813955	AT4G04640	Mesophyll
1.59081e-09	0.254883	0.626	0.604	3.23857e-05	0	LOC107774399	AT1G67090	Mesophyll
5.58523e-09	0.336576	0.461	0.432	0.000113704	0	LOC107768797
9.41829e-09	0.282469	0.543	0.515	0.000191738	0	LOC107804230
1.13636e-08	0.256643	0.612	0.602	0.00023134	0	LOC107793532	AT3G29240	Phloem parenchyma cell
3.46052e-08	0.31697	0.496	0.473	0.000704494	0	LOC107798205	AT3G12780	Mesophyll
7.11739e-08	0.263858	0.527	0.512	0.00144896	0	LOC107792409
1.59665e-06	0.263353	0.59	0.601	0.0325046	0	LOC107783010	AT2G26080	Mesophyll
1.6401e-06	0.255423	0.518	0.516	0.0333892	0	LOC107820323
2.15105e-06	0.299203	0.388	0.367	0.043791	0	LOC107829891
0	2.42607	0.849	0.211	0	1	LOC107809761
0	2.18617	0.622	0.105	0	1	LOC107793526
0	2.02468	0.87	0.207	0	1	LOC107822587
1.47912e-270	1.95318	0.528	0.091	3.01119e-266	1	LOC107793566
4.95244e-242	2.03192	0.889	0.516	1.00822e-237	1	LOC107827382
3.76771e-216	1.81742	0.43	0.071	7.6703e-212	1	LOC107817779
3.35829e-212	1.84661	0.826	0.409	6.83681e-208	1	LOC107830500
9.1813e-182	1.74489	0.45	0.1	1.86913e-177	1	LOC107780308
4.30257e-180	1.68423	0.393	0.073	8.75917e-176	1	LOC107797814
1.24487e-165	1.60229	0.49	0.131	2.53431e-161	1	LOC107792071
1.54858e-147	1.54011	0.364	0.076	3.1526e-143	1	LOC107785684	AT2G18090	Vasculature
1.19041e-143	1.47556	0.412	0.104	2.42343e-139	1	LOC107822942
8.47381e-139	1.48316	0.314	0.058	1.7251e-134	1	LOC107823473
8.46511e-134	1.44937	0.311	0.059	1.72333e-129	1	LOC107809314	AT3G25840	Guard cell
9.87587e-129	1.44197	0.302	0.057	2.01053e-124	1	LOC107805125
6.44966e-128	1.42271	0.349	0.081	1.31302e-123	1	LOC107824244
8.46141e-118	1.37148	0.352	0.089	1.72257e-113	1	LOC107831004
7.75038e-117	1.34483	0.383	0.107	1.57782e-112	1	LOC107760278	AT3G05670	Adaxial pavement cell
2.5683e-115	1.34968	0.341	0.085	5.22854e-111	1	LOC107761847
6.86397e-114	1.3508	0.576	0.249	1.39737e-109	1	LOC107813012
1.0029e-113	1.33612	0.332	0.081	2.0417e-109	1	LOC107827897	AT2G16940	Phloem parenchyma cell
9.02609e-113	1.34539	0.306	0.069	1.83753e-108	1	LOC107788646
7.4049e-111	1.08125	0.405	0.116	1.50749e-106	1	LOC107810149
1.55778e-108	1.32689	0.31	0.073	3.17133e-104	1	LOC107770048	AT5G16780	Guard cell
5.43766e-108	1.27686	0.314	0.075	1.107e-103	1	LOC107798757
2.51086e-95	1.24948	0.55	0.251	5.11161e-91	1	LOC107818367	AT5G17230	Mesophyll
8.65226e-84	1.14199	0.307	0.089	1.76143e-79	1	LOC107826627
8.95536e-79	1.22231	0.429	0.175	1.82313e-74	1	LOC107806314
2.45363e-71	1.07887	0.435	0.19	4.99509e-67	1	LOC107816753
4.19028e-71	1.10121	0.322	0.112	8.53057e-67	1	LOC107760898	AT3G23530	Spongy parenchyma
1.01386e-67	1.04722	0.416	0.18	2.06401e-63	1	LOC107793292
1.06778e-65	0.990788	0.46	0.215	2.17379e-61	1	LOC107805659
4.01493e-64	1.02711	0.409	0.179	8.17359e-60	1	LOC107789285	AT1G01320	Mesophyll
4.20738e-64	1.05991	0.33	0.123	8.56539e-60	1	LOC107795861
1.07848e-63	1.07995	0.374	0.156	2.19557e-59	1	LOC107775157	AT5G04810	Palisade parenchyma
7.23885e-60	1.04272	0.389	0.172	1.47369e-55	1	LOC107821736	AT1G01320	Mesophyll
1.37358e-58	0.975688	0.314	0.118	2.79633e-54	1	LOC107781573
8.15011e-58	1.07206	0.312	0.122	1.6592e-53	1	LOC107794762
2.04131e-57	0.962436	0.421	0.198	4.15569e-53	1	LOC107788093
7.61562e-55	1.02511	0.377	0.172	1.55039e-50	1	LOC107796952
3.04435e-47	0.843628	0.375	0.177	6.19768e-43	1	LOC107763893	AT5G22640	Palisade parenchyma
2.28427e-46	0.85555	0.383	0.185	4.65032e-42	1	LOC107776855
9.3534e-45	0.832524	0.467	0.259	1.90417e-40	1	LOC107793365
2.8632e-43	0.799622	0.348	0.164	5.82889e-39	1	LOC107771358
2.68747e-42	0.812527	0.454	0.25	5.47114e-38	1	LOC107823371	AT1G01720	Companion cell
1.04844e-33	0.794729	0.329	0.169	2.13441e-29	1	LOC107801416
1.1307e-25	0.67644	0.307	0.17	2.30187e-21	1	LOC107817892	AT1G66330	Palisade parenchyma
2.3715e-25	0.609933	0.463	0.303	4.8279e-21	1	LOC107781744	AT5G04140	Mesophyll
6.28107e-24	0.567098	0.303	0.166	1.2787e-19	1	LOC107820063	AT5G23310	Palisade parenchyma
1.8631e-23	0.608008	0.361	0.218	3.7929e-19	1	LOC107798218	AT1G16720	Mesophyll
1.73684e-18	0.576854	0.39	0.261	3.53587e-14	1	LOC107820883	AT3G05900	Guard cell
4.66066e-15	0.48081	0.355	0.24	9.48816e-11	1	LOC107773874	AT5G03940	Palisade parenchyma
2.471e-12	0.461424	0.31	0.211	5.03046e-08	1	LOC107811239
7.88049e-10	0.369444	0.327	0.233	1.60431e-05	1	LOC107823870
4.91398e-09	0.37268	0.336	0.247	0.000100039	1	LOC107797025	AT5G17230	Mesophyll
8.64569e-08	0.315713	0.315	0.232	0.00176009	1	LOC107805241	AT1G01720	Companion cell
2.43359e-128	0.299993	1	1	4.9543e-124	2	LOC107771723	AT1G67090	Mesophyll
2.65421e-126	0.326015	1	1	5.40344e-122	2	LOC107791770	AT1G67090	Mesophyll
2.71824e-113	0.376803	1	1	5.53379e-109	2	LOC107766567	AT1G67090	Mesophyll
2.01563e-103	0.37469	1	1	4.10343e-99	2	LOC107802883	AT1G67090	Mesophyll
1.85659e-82	0.381694	1	1	3.77965e-78	2	LOC107790802
5.31919e-71	0.389905	0.999	0.997	1.08288e-66	2	LOC107780371
2.65297e-58	0.348101	0.994	0.991	5.40091e-54	2	LOC107807593
4.2276e-50	0.457499	0.956	0.92	8.60654e-46	2	LOC107778375	AT3G16640	Guard cell
7.92187e-39	0.389034	0.902	0.839	1.61273e-34	2	LOC107764924
3.38184e-36	0.391426	0.964	0.935	6.88475e-32	2	LOC107816469	AT4G05180	Mesophyll
2.92292e-31	0.383486	0.94	0.892	5.95048e-27	2	LOC107767928	AT4G05180	Mesophyll
7.36218e-28	0.30076	0.967	0.96	1.49879e-23	2	LOC107829490	AT2G30570	Mesophyll
8.91682e-28	0.354145	0.937	0.895	1.81529e-23	2	LOC107765416	AT4G03280	Mesophyll
6.3731e-26	0.333578	0.952	0.922	1.29744e-21	2	LOC107825362	AT2G30570	Mesophyll
7.08381e-23	0.391008	0.841	0.806	1.44212e-18	2	LOC107827662	AT3G16640	Guard cell
1.01552e-21	0.385481	0.798	0.727	2.0674e-17	2	LOC107799166
1.14686e-19	0.3044	0.917	0.874	2.33478e-15	2	LOC107776728	AT2G26500	Mesophyll
1.26618e-18	0.466556	0.561	0.436	2.57768e-14	2	LOC107794480	AT2G38870	Mesophyll
1.60499e-18	0.440812	0.661	0.577	3.26744e-14	2	LOC107766657	AT1G54290	Guard cell
9.53068e-18	0.49115	0.576	0.48	1.94026e-13	2	LOC107786549	AT1G75950	Guard cell
2.36799e-17	0.317131	0.884	0.827	4.82075e-13	2	LOC107798774	AT5G02160	Mesophyll
1.7857e-16	0.30519	0.892	0.856	3.63533e-12	2	LOC107819586	AT2G26500	Mesophyll
1.77696e-15	0.399916	0.68	0.615	3.61754e-11	2	LOC107799261	AT5G20630	Palisade parenchyma
6.28658e-15	0.451565	0.572	0.49	1.27982e-10	2	LOC107819488
7.1931e-15	0.28249	0.887	0.864	1.46437e-10	2	LOC107777466
2.30986e-14	0.356347	0.695	0.635	4.70242e-10	2	LOC107798595	AT5G02160	Mesophyll
6.0073e-13	0.394622	0.6	0.521	1.22297e-08	2	LOC107826669
7.80382e-13	0.26798	0.859	0.827	1.5887e-08	2	LOC107789388	AT1G31330	Mesophyll
9.48516e-13	0.264271	0.856	0.814	1.93099e-08	2	LOC107802035
1.57747e-12	0.332949	0.677	0.608	3.21142e-08	2	LOC107802241
1.72437e-12	0.412227	0.489	0.401	3.51047e-08	2	LOC107795599	AT3G08690	Guard cell
2.30817e-12	0.417392	0.512	0.429	4.69898e-08	2	LOC107771678	AT4G09320	Epidermal
4.1566e-12	0.372439	0.581	0.517	8.462e-08	2	LOC107790612	AT2G06520	Mesophyll
7.42877e-12	0.416936	0.593	0.527	1.51235e-07	2	LOC107789026	AT1G25275	Companion cell
7.49947e-12	0.343331	0.606	0.539	1.52674e-07	2	LOC107827673
2.06698e-11	0.315816	0.711	0.674	4.20796e-07	2	LOC107763650	AT2G46820	Mesophyll
5.93638e-11	0.370943	0.519	0.445	1.20853e-06	2	LOC107784278	AT5G20630	Palisade parenchyma
6.98525e-11	0.348891	0.569	0.497	1.42206e-06	2	LOC107779937	AT1G09340	Mesophyll
1.39148e-10	0.420742	0.458	0.381	2.83278e-06	2	LOC107807136	AT2G02760	Guard cell
2.09087e-10	0.298452	0.728	0.701	4.25659e-06	2	LOC107805221	AT1G32470	Mesophyll
2.3057e-10	0.358958	0.587	0.524	4.69394e-06	2	LOC107792782
7.62352e-10	0.33647	0.614	0.573	1.552e-05	2	LOC107767419	AT1G08380	Mesophyll
8.98397e-10	0.406843	0.461	0.391	1.82896e-05	2	LOC107778149	AT3G08690	Guard cell
1.01639e-09	0.296317	0.733	0.719	2.06917e-05	2	LOC107820179	AT1G32470	Mesophyll
1.1024e-09	0.312547	0.653	0.594	2.24427e-05	2	LOC107805098	AT1G44575	Mesophyll
1.32767e-09	0.402871	0.419	0.347	2.70287e-05	2	LOC107832268	AT2G38140	Mesophyll
2.67338e-09	0.343594	0.513	0.452	5.44248e-05	2	LOC107778528
3.94665e-09	0.4143	0.493	0.436	8.03458e-05	2	LOC107811808
4.72165e-09	0.362823	0.58	0.55	9.61233e-05	2	LOC107827351
5.48666e-09	0.366725	0.439	0.367	0.000111697	2	LOC107820715
6.57583e-09	0.382242	0.49	0.435	0.000133871	2	LOC107762863	AT3G47070	Mesophyll
8.26938e-09	0.353802	0.534	0.485	0.000168348	2	LOC107778234	AT3G23730	Guard cell
5.16975e-08	0.271171	0.721	0.695	0.00105246	2	LOC107783578
8.58841e-08	0.293522	0.588	0.545	0.00174843	2	LOC107811954
8.66767e-08	0.332763	0.508	0.455	0.00176456	2	LOC107785428	AT3G08690	Guard cell
1.44999e-07	0.308083	0.499	0.45	0.0029519	2	LOC107774123
1.61896e-07	0.263464	0.628	0.593	0.00329589	2	LOC107769998	AT2G06520	Mesophyll
2.62749e-07	0.369574	0.496	0.45	0.00534905	2	LOC107794567
3.58973e-07	0.382626	0.451	0.403	0.00730798	2	LOC107806723	AT2G33450	Mesophyll
3.59761e-07	0.337444	0.484	0.428	0.00732402	2	LOC107799108
3.72679e-07	0.303662	0.596	0.564	0.00758701	2	LOC107778948	AT1G32470	Mesophyll
3.93437e-07	0.377215	0.438	0.393	0.0080096	2	LOC107794468
1.0445e-06	0.260878	0.544	0.5	0.021264	2	LOC107784985	AT1G08380	Mesophyll
1.05166e-06	0.251708	0.642	0.612	0.0214096	2	LOC107759735
1.48614e-06	0.256262	0.64	0.614	0.0302548	2	LOC107820363	AT4G01150	Mesophyll
2.82897e-143	0.330174	1	1	5.75922e-139	3	LOC107771723	AT1G67090	Mesophyll
9.73082e-115	0.683697	0.993	0.951	1.981e-110	3	LOC107806999
2.34096e-102	0.619543	0.993	0.937	4.76573e-98	3	LOC107802774
8.03113e-76	0.579898	0.978	0.901	1.63498e-71	3	LOC107806690
1.99428e-62	0.379121	0.998	0.989	4.05995e-58	3	LOC107822687
1.81125e-61	0.448976	0.99	0.949	3.68734e-57	3	LOC107768773	AT3G01500	Mesophyll
2.85734e-61	0.52479	0.971	0.889	5.81697e-57	3	LOC107811439	AT1G76100	Bundle sheath
2.22237e-60	0.484615	0.982	0.907	4.52429e-56	3	LOC107815412	AT2G20260	Mesophyll
5.80004e-51	0.47081	0.969	0.877	1.18077e-46	3	LOC107787208
5.25604e-47	0.514722	0.904	0.747	1.07002e-42	3	LOC107823915	AT2G20260	Mesophyll
9.61432e-45	0.308603	0.999	0.991	1.95728e-40	3	LOC107777241
1.23164e-41	0.266404	0.999	0.996	2.50736e-37	3	LOC107810205	AT1G79040	Mesophyll
1.59396e-38	0.434618	0.953	0.873	3.24499e-34	3	LOC107812786	AT1G76100	Bundle sheath
1.30423e-35	0.465587	0.928	0.8	2.65514e-31	3	LOC107820187	AT2G10940	Mesophyll
1.53067e-35	0.325897	0.989	0.956	3.11613e-31	3	LOC107829490	AT2G30570	Mesophyll
3.16862e-35	0.344314	0.97	0.912	6.45068e-31	3	LOC107805497	AT4G03280	Mesophyll
1.12892e-34	0.337926	0.975	0.918	2.29825e-30	3	LOC107825362	AT2G30570	Mesophyll
2.46463e-34	0.294175	0.994	0.969	5.0175e-30	3	LOC107780142
2.4252e-31	0.480545	0.823	0.651	4.93723e-27	3	LOC107768292
2.62497e-31	0.44498	0.864	0.705	5.34392e-27	3	LOC107763149
6.70633e-31	0.471911	0.834	0.679	1.36528e-26	3	LOC107821979	AT4G09650	Mesophyll
8.02571e-31	0.535654	0.684	0.462	1.63388e-26	3	LOC107819989	AT1G79850	Mesophyll
7.10301e-29	0.53253	0.715	0.519	1.44603e-24	3	LOC107815349	AT1G79850	Mesophyll
2.39729e-28	0.475228	0.785	0.597	4.8804e-24	3	LOC107797795	AT4G09650	Mesophyll
7.1293e-28	0.286065	0.986	0.945	1.45138e-23	3	LOC107798594
8.51348e-27	0.468514	0.768	0.582	1.73317e-22	3	LOC107774399	AT1G67090	Mesophyll
9.67498e-27	0.379605	0.902	0.788	1.96963e-22	3	LOC107817200	AT1G67740	Mesophyll
3.22098e-26	0.409802	0.866	0.714	6.55728e-22	3	LOC107765795	AT1G67090	Mesophyll
4.79525e-26	0.43885	0.805	0.627	9.76217e-22	3	LOC107777790
5.69604e-26	0.45001	0.871	0.734	1.1596e-21	3	LOC107807939	AT4G00165	Mesophyll
6.28895e-26	0.364832	0.92	0.819	1.2803e-21	3	LOC107788809	AT2G10940	Mesophyll
7.29311e-26	0.525254	0.529	0.328	1.48473e-21	3	LOC107779034	AT2G06520	Mesophyll
2.01813e-25	0.475427	0.726	0.529	4.1085e-21	3	LOC107794159
2.97166e-25	0.327281	0.967	0.888	6.0497e-21	3	LOC107799104	AT2G47400	Mesophyll
8.31872e-25	0.449043	0.754	0.592	1.69352e-20	3	LOC107815353
2.20662e-24	0.334154	0.93	0.849	4.49223e-20	3	LOC107819586	AT2G26500	Mesophyll
1.72069e-23	0.475663	0.684	0.494	3.50299e-19	3	LOC107804230
3.06678e-23	0.473005	0.424	0.24	6.24334e-19	3	LOC107817573	AT1G07320	Mesophyll
7.01258e-23	0.456438	0.469	0.273	1.42762e-18	3	LOC107799363
1.86554e-22	0.464336	0.67	0.489	3.79786e-18	3	LOC107792409
2.58135e-22	0.47666	0.401	0.229	5.25512e-18	3	LOC107831545	AT1G03600	Mesophyll
1.10473e-21	0.327152	0.921	0.815	2.24902e-17	3	LOC107816925	AT2G46820	Mesophyll
1.18957e-21	0.472905	0.414	0.242	2.42172e-17	3	LOC107803753
2.29449e-21	0.471106	0.578	0.396	4.67112e-17	3	LOC107831306	AT2G06520	Mesophyll
4.69255e-21	0.367611	0.829	0.675	9.55309e-17	3	LOC107783578
3.25817e-20	0.448493	0.31	0.167	6.63298e-16	3	LOC107777133	AT3G26060	Mesophyll
3.68474e-20	0.471117	0.367	0.212	7.50139e-16	3	LOC107788887	AT1G74970	Mesophyll
3.91017e-20	0.424288	0.678	0.497	7.96033e-16	3	LOC107762137
9.09586e-20	0.417905	0.359	0.204	1.85173e-15	3	LOC107797818	AT1G68590	Mesophyll
1.47983e-19	0.401819	0.732	0.551	3.01265e-15	3	LOC107813955	AT4G04640	Mesophyll
1.88234e-19	0.455248	0.576	0.399	3.83207e-15	3	LOC107818720
1.9111e-19	0.398374	0.368	0.212	3.89062e-15	3	LOC107801195	AT2G43030	Mesophyll
2.02487e-19	0.422864	0.673	0.496	4.12223e-15	3	LOC107826801
2.47633e-19	0.469373	0.347	0.2	5.04131e-15	3	LOC107779933
4.37283e-19	0.346043	0.86	0.744	8.90221e-15	3	LOC107774398	AT1G67090	Mesophyll
4.38345e-19	0.367108	0.794	0.649	8.92383e-15	3	LOC107813429
5.70972e-19	0.45992	0.57	0.385	1.16239e-14	3	LOC107765399
8.06197e-19	0.39175	0.727	0.547	1.64126e-14	3	LOC107828252
9.18792e-19	0.39022	0.772	0.624	1.87048e-14	3	LOC107773727
1.30127e-18	0.383981	0.724	0.582	2.64913e-14	3	LOC107805098	AT1G44575	Mesophyll
2.24254e-18	0.432985	0.477	0.305	4.56537e-14	3	LOC107813342	AT3G15360	Mesophyll
2.57243e-18	0.426605	0.336	0.194	5.23695e-14	3	LOC107795595	AT3G50685	Mesophyll
2.77545e-18	0.370223	0.718	0.552	5.65026e-14	3	LOC107801289	AT5G17170	Mesophyll
3.04626e-18	0.426985	0.36	0.211	6.20157e-14	3	LOC107823557
3.39261e-18	0.407623	0.683	0.506	6.90668e-14	3	LOC107799583
5.11298e-18	0.423286	0.559	0.386	1.0409e-13	3	LOC107814358
1.32203e-17	0.46158	0.368	0.221	2.6914e-13	3	LOC107821676
1.75589e-17	0.423811	0.513	0.343	3.57464e-13	3	LOC107800613	AT5G02120	Mesophyll
2.59314e-17	0.385857	0.667	0.495	5.27911e-13	3	LOC107825796	AT3G15360	Mesophyll
2.68996e-17	0.456576	0.38	0.231	5.47623e-13	3	LOC107779056
3.95993e-17	0.258452	0.939	0.855	8.06162e-13	3	LOC107777466
5.84245e-17	0.367331	0.661	0.491	1.18941e-12	3	LOC107820323
6.41833e-17	0.405468	0.522	0.346	1.30664e-12	3	LOC107802496	AT2G30570	Mesophyll
6.43239e-17	0.432819	0.501	0.338	1.30951e-12	3	LOC107779757
7.46372e-17	0.281752	0.892	0.794	1.51946e-12	3	LOC107795042	AT2G21660	Guard cell
1.37396e-16	0.39003	0.426	0.266	2.79711e-12	3	LOC107832794	AT1G03600	Mesophyll
1.47795e-16	0.337673	0.806	0.688	3.00881e-12	3	LOC107830977	AT1G76100	Bundle sheath
1.81994e-16	0.385786	0.542	0.365	3.70504e-12	3	LOC107782923	AT3G25920	Mesophyll
2.53752e-16	0.355718	0.778	0.628	5.16588e-12	3	LOC107815905
2.57826e-16	0.403942	0.538	0.37	5.24882e-12	3	LOC107803063	AT3G13120	Mesophyll
2.70873e-16	0.311993	0.829	0.71	5.51442e-12	3	LOC107772606	AT1G20020	Mesophyll
5.08737e-16	0.264081	0.947	0.864	1.03569e-11	3	LOC107811505
5.56096e-16	0.413531	0.6	0.435	1.1321e-11	3	LOC107819302	AT1G18170	Mesophyll
8.01231e-16	0.271996	0.904	0.82	1.63115e-11	3	LOC107789388	AT1G31330	Mesophyll
1.04289e-15	0.381173	0.483	0.32	2.12311e-11	3	LOC107828114	AT3G15360	Mesophyll
1.52869e-15	0.410874	0.369	0.229	3.11211e-11	3	LOC107777085	AT1G71500	Mesophyll
1.96307e-15	0.335258	0.79	0.664	3.99641e-11	3	LOC107774251
2.10468e-15	0.367655	0.738	0.581	4.28471e-11	3	LOC107793532	AT3G29240	Phloem parenchyma cell
2.69575e-15	0.350704	0.436	0.277	5.48801e-11	3	LOC107796443	AT2G38140	Mesophyll
3.11061e-15	0.370437	0.688	0.529	6.33258e-11	3	LOC107813483	AT1G67740	Mesophyll
3.14321e-15	0.331705	0.787	0.641	6.39895e-11	3	LOC107780887
3.33042e-15	0.364115	0.5	0.335	6.78008e-11	3	LOC107817346	AT3G13120	Mesophyll
4.2603e-15	0.352643	0.482	0.32	8.67312e-11	3	LOC107791650	AT3G15360	Mesophyll
4.30151e-15	0.368663	0.601	0.432	8.75702e-11	3	LOC107774123
6.88893e-15	0.355875	0.651	0.485	1.40245e-10	3	LOC107778620
7.02876e-15	0.351704	0.667	0.505	1.43091e-10	3	LOC107795302
7.3807e-15	0.360725	0.325	0.192	1.50256e-10	3	LOC107786806	AT3G55250	Palisade parenchyma
9.15893e-15	0.389508	0.317	0.19	1.86457e-10	3	LOC107786379	AT3G50685	Mesophyll
1.00316e-14	0.354678	0.547	0.384	2.04223e-10	3	LOC107823197	AT1G62750	Mesophyll
1.42714e-14	0.339282	0.7	0.557	2.90537e-10	3	LOC107810044
1.59923e-14	0.396392	0.338	0.208	3.2557e-10	3	LOC107805800	AT3G26060	Mesophyll
1.93021e-14	0.370408	0.404	0.256	3.92952e-10	3	LOC107763454	AT5G13510	Mesophyll
3.33594e-14	0.331897	0.684	0.508	6.79131e-10	3	LOC107789945
1.14497e-13	0.36624	0.537	0.387	2.33092e-09	3	LOC107794053	AT2G38140	Mesophyll
1.47167e-13	0.341213	0.349	0.219	2.99602e-09	3	LOC107769782	AT1G64510	Mesophyll
2.29343e-13	0.35287	0.458	0.311	4.66897e-09	3	LOC107832514	AT3G15360	Mesophyll
2.3773e-13	0.339515	0.43	0.289	4.83971e-09	3	LOC107819807	AT2G39730	Mesophyll
2.94439e-13	0.387419	0.426	0.282	5.9942e-09	3	LOC107810208	AT1G74970	Mesophyll
2.94823e-13	0.297568	0.373	0.238	6.00201e-09	3	LOC107828218
4.21397e-13	0.379724	0.425	0.286	8.57879e-09	3	LOC107800535
4.79599e-13	0.316018	0.701	0.569	9.76368e-09	3	LOC107761746
5.40292e-13	0.315617	0.441	0.289	1.09993e-08	3	LOC107792669
7.77458e-13	0.316023	0.711	0.574	1.58275e-08	3	LOC107781812	AT4G00165	Mesophyll
8.43613e-13	0.340956	0.481	0.333	1.71743e-08	3	LOC107768370	AT3G25920	Mesophyll
9.66983e-13	0.299614	0.633	0.463	1.96858e-08	3	LOC107818546	AT2G20260	Mesophyll
1.61628e-12	0.313344	0.451	0.306	3.29043e-08	3	LOC107792758	AT1G76100	Bundle sheath
1.65794e-12	0.352842	0.635	0.486	3.37524e-08	3	LOC107800537
2.0143e-12	0.318768	0.522	0.372	4.10072e-08	3	LOC107760931	AT3G48420	Mesophyll
2.08792e-12	0.33072	0.389	0.256	4.25059e-08	3	LOC107765692	AT2G45710	Phloem parenchyma cell
2.1665e-12	0.291037	0.448	0.3	4.41057e-08	3	LOC107787440	AT1G73885	Mesophyll
2.32378e-12	0.324648	0.357	0.232	4.73075e-08	3	LOC107764312
2.4158e-12	0.319685	0.307	0.19	4.91808e-08	3	LOC107806279	AT2G23670	Mesophyll
2.76472e-12	0.387213	0.359	0.234	5.62843e-08	3	LOC107817913
3.40123e-12	0.325711	0.381	0.248	6.92422e-08	3	LOC107817447	AT3G15360	Mesophyll
3.65653e-12	0.366278	0.335	0.216	7.44396e-08	3	LOC107805852	AT2G19750	Phloem parenchyma cell
3.85536e-12	0.321283	0.331	0.21	7.84874e-08	3	LOC107813387	AT1G64510	Mesophyll
4.43382e-12	0.287192	0.692	0.547	9.02638e-08	3	LOC107778948	AT1G32470	Mesophyll
4.4378e-12	0.31713	0.513	0.369	9.03448e-08	3	LOC107776289	AT1G18730	Mesophyll
4.46632e-12	0.288257	0.349	0.224	9.09254e-08	3	LOC107800747
4.56003e-12	0.349907	0.45	0.306	9.2833e-08	3	LOC107759172	AT2G33450	Mesophyll
4.74893e-12	0.319463	0.375	0.244	9.66787e-08	3	LOC107760861	AT2G20450	Mesophyll
6.31342e-12	0.313974	0.415	0.282	1.28529e-07	3	LOC107830548	AT1G35680	Mesophyll
8.55943e-12	0.311969	0.432	0.292	1.74253e-07	3	LOC107789457
9.356e-12	0.306448	0.763	0.636	1.9047e-07	3	LOC107823486
1.0345e-11	0.279215	0.759	0.631	2.10603e-07	3	LOC107808435	AT4G01150	Mesophyll
1.0858e-11	0.264116	0.329	0.207	2.21048e-07	3	LOC107799151
1.18279e-11	0.287339	0.404	0.268	2.40792e-07	3	LOC107810219
1.29144e-11	0.299357	0.338	0.215	2.62911e-07	3	LOC107779018	AT1G70600	Phloem parenchyma cell
1.5109e-11	0.334659	0.341	0.224	3.0759e-07	3	LOC107799422
2.63246e-11	0.324686	0.507	0.36	5.35917e-07	3	LOC107792237
4.26086e-11	0.296718	0.37	0.246	8.67425e-07	3	LOC107778137	AT1G34000	Mesophyll
4.41285e-11	0.315136	0.479	0.335	8.98368e-07	3	LOC107827521	AT5G08050	Mesophyll
4.42025e-11	0.28446	0.498	0.352	8.99875e-07	3	LOC107766588	AT3G50820	Mesophyll
6.3726e-11	0.317266	0.38	0.255	1.29733e-06	3	LOC107769806	AT2G47400	Mesophyll
6.71006e-11	0.274548	0.363	0.239	1.36603e-06	3	LOC107813963	AT4G14890	Mesophyll
1.03869e-10	0.30598	0.365	0.243	2.11457e-06	3	LOC107762592	AT4G16410	Mesophyll
1.17421e-10	0.255172	0.386	0.255	2.39046e-06	3	LOC107768014
1.20211e-10	0.313494	0.358	0.239	2.44725e-06	3	LOC107794717
1.21242e-10	0.323929	0.502	0.364	2.46825e-06	3	LOC107782430	AT4G10340	Mesophyll
1.49931e-10	0.301758	0.439	0.31	3.05229e-06	3	LOC107770879	AT3G44590	Mesophyll
1.53994e-10	0.267752	0.359	0.237	3.135e-06	3	LOC107770398	AT1G30380	Mesophyll
1.82284e-10	0.277116	0.318	0.206	3.71093e-06	3	LOC107778929	AT3G49470	Mesophyll
1.82772e-10	0.309461	0.331	0.217	3.72087e-06	3	LOC107823677	AT5G08050	Mesophyll
2.00364e-10	0.300987	0.433	0.306	4.07901e-06	3	LOC107814688
2.16869e-10	0.286145	0.374	0.252	4.41503e-06	3	LOC107815549	AT1G32990	Mesophyll
2.93231e-10	0.288103	0.446	0.318	5.9696e-06	3	LOC107810842
3.53143e-10	0.281438	0.604	0.462	7.18928e-06	3	LOC107812832
4.14921e-10	0.289952	0.487	0.351	8.44696e-06	3	LOC107783755	AT1G11860	Mesophyll
4.20555e-10	0.305582	0.374	0.258	8.56167e-06	3	LOC107789186	AT5G26220	Mesophyll
4.29406e-10	0.269707	0.306	0.199	8.74184e-06	3	LOC107799768	AT3G44890	Mesophyll
4.35841e-10	0.327686	0.568	0.427	8.87285e-06	3	LOC107759369
4.63835e-10	0.269474	0.324	0.212	9.44276e-06	3	LOC107793968	AT1G18170	Mesophyll
4.79923e-10	0.333945	0.428	0.305	9.77027e-06	3	LOC107826406
4.98575e-10	0.277969	0.622	0.475	1.015e-05	3	LOC107812601	AT5G14320	Mesophyll
5.39205e-10	0.296373	0.451	0.316	1.09771e-05	3	LOC107793787	AT1G76080	Mesophyll
5.54398e-10	0.302072	0.389	0.272	1.12864e-05	3	LOC107766368
6.64177e-10	0.256663	0.726	0.605	1.35213e-05	3	LOC107773234
6.98119e-10	0.281359	0.425	0.297	1.42123e-05	3	LOC107821645	AT3G54210	Mesophyll
7.02109e-10	0.274566	0.302	0.197	1.42935e-05	3	LOC107812432	AT5G23740	Palisade parenchyma
7.07692e-10	0.302612	0.571	0.434	1.44072e-05	3	LOC107818087	AT4G10340	Mesophyll
7.35268e-10	0.311891	0.367	0.252	1.49686e-05	3	LOC107797700	AT3G13470	Palisade parenchyma
8.80854e-10	0.270664	0.391	0.269	1.79324e-05	3	LOC107782040
9.43211e-10	0.260669	0.314	0.204	1.92019e-05	3	LOC107820852	AT2G39470	Mesophyll
1.15311e-09	0.27284	0.35	0.236	2.34751e-05	3	LOC107765652	AT1G07770	Phloem parenchyma cell
1.23758e-09	0.285671	0.365	0.251	2.51946e-05	3	LOC107817761
1.30677e-09	0.29246	0.328	0.221	2.66031e-05	3	LOC107760080	AT2G47590	Spongy parenchyma
1.31735e-09	0.30322	0.422	0.299	2.68186e-05	3	LOC107812783	AT1G76080	Mesophyll
1.7182e-09	0.344616	0.371	0.259	3.4979e-05	3	LOC107786132
1.71923e-09	0.260266	0.768	0.658	3.50001e-05	3	LOC107791170
1.8647e-09	0.275285	0.392	0.27	3.79615e-05	3	LOC107796761	AT4G15000	Phloem parenchyma cell
1.89363e-09	0.265623	0.448	0.318	3.85505e-05	3	LOC107821001
1.99483e-09	0.282675	0.449	0.321	4.06108e-05	3	LOC107806511	AT1G30380	Mesophyll
2.05116e-09	0.303158	0.432	0.312	4.17574e-05	3	LOC107787568	AT2G21580	Guard cell
2.39582e-09	0.280598	0.392	0.275	4.87741e-05	3	LOC107763283	AT1G09940	Mesophyll
2.48088e-09	0.266092	0.4	0.281	5.05057e-05	3	LOC107813570
2.77333e-09	0.283687	0.344	0.235	5.64595e-05	3	LOC107770536
4.05199e-09	0.256328	0.38	0.263	8.24904e-05	3	LOC107790965	AT3G47070	Mesophyll
4.97084e-09	0.328032	0.316	0.216	0.000101196	3	LOC107763119
5.19251e-09	0.260961	0.618	0.479	0.000105709	3	LOC107802027
5.40182e-09	0.253607	0.476	0.345	0.00010997	3	LOC107832134	AT1G65230	Mesophyll
5.68085e-09	0.294606	0.451	0.327	0.000115651	3	LOC107822214
5.82531e-09	0.261182	0.407	0.289	0.000118592	3	LOC107792576	AT3G23390	Phloem parenchyma cell
5.93965e-09	0.279493	0.512	0.386	0.000120919	3	LOC107769683
6.98235e-09	0.259708	0.53	0.397	0.000142147	3	LOC107809424
7.91385e-09	0.261755	0.338	0.232	0.00016111	3	LOC107768022	AT2G21580	Guard cell
8.72873e-09	0.283016	0.492	0.367	0.000177699	3	LOC107803875	AT1G05190	Mesophyll
9.23035e-09	0.277729	0.462	0.34	0.000187911	3	LOC107780915	AT3G44590	Mesophyll
9.36025e-09	0.28705	0.336	0.232	0.000190556	3	LOC107819226	AT1G14345	Mesophyll
1.11682e-08	0.274182	0.431	0.313	0.000227363	3	LOC107767513	AT3G27160	Mesophyll
1.49483e-08	0.272784	0.388	0.275	0.000304317	3	LOC107821754	AT3G05560	Phloem parenchyma cell
1.99581e-08	0.279058	0.334	0.234	0.000406306	3	LOC107767423	AT2G43460	Mesophyll
2.00018e-08	0.257989	0.531	0.41	0.000407197	3	LOC107786283	AT4G10300	Mesophyll
2.08076e-08	0.26592	0.486	0.36	0.000423601	3	LOC107801146
2.39767e-08	0.255389	0.359	0.25	0.000488118	3	LOC107785823
2.55133e-08	0.25053	0.478	0.356	0.000519399	3	LOC107783685
3.83506e-08	0.264621	0.458	0.338	0.000780741	3	LOC107824444
3.83765e-08	0.252816	0.384	0.272	0.000781268	3	LOC107797030
5.00822e-08	0.252977	0.303	0.206	0.00101957	3	LOC107790472
9.88451e-08	0.252099	0.375	0.272	0.00201229	3	LOC107817294	AT3G44890	Mesophyll
3.05167e-07	0.256824	0.488	0.373	0.00621259	3	LOC107821167
2.72555e-37	1.09681	0.5	0.273	5.54868e-33	4	LOC107827770
9.74215e-27	0.788848	0.438	0.252	1.98331e-22	4	LOC107826982
2.51257e-26	0.538052	0.531	0.302	5.11508e-22	4	LOC107822587
1.26545e-24	0.830047	0.349	0.181	2.57619e-20	4	LOC107815654
4.94359e-23	0.617197	0.575	0.387	1.00642e-18	4	LOC107761818
9.21754e-21	0.688014	0.505	0.346	1.87651e-16	4	LOC107832331
1.60794e-19	0.529136	0.529	0.361	3.27344e-15	4	LOC107824547
6.22507e-19	0.538554	0.413	0.244	1.2673e-14	4	LOC107830355
2.41537e-17	0.859938	0.37	0.229	4.91721e-13	4	LOC107772524
7.24052e-17	0.62064	0.397	0.248	1.47402e-12	4	LOC107806768
1.3886e-16	0.616798	0.389	0.243	2.82692e-12	4	LOC107795637
3.51729e-15	0.538023	0.449	0.304	7.1605e-11	4	LOC107761653
1.87279e-14	0.626588	0.344	0.214	3.81262e-10	4	LOC107799533	AT1G15520	Mesophyll
3.15787e-14	0.387561	0.473	0.309	6.42878e-10	4	LOC107809761
3.42313e-14	0.589066	0.363	0.233	6.9688e-10	4	LOC107772220
3.23963e-13	0.562558	0.404	0.274	6.59523e-09	4	LOC107823371	AT1G01720	Companion cell
2.4039e-11	0.457073	0.396	0.276	4.89386e-07	4	LOC107800083
2.52772e-11	0.57822	0.344	0.231	5.14594e-07	4	LOC107811706
2.81283e-11	0.440612	0.312	0.195	5.72636e-07	4	LOC107828445
7.46945e-11	0.532564	0.324	0.212	1.52063e-06	4	LOC107767209
6.14075e-10	0.534853	0.31	0.204	1.25013e-05	4	LOC107784785
8.11921e-10	0.522304	0.303	0.202	1.65291e-05	4	LOC107790993	AT1G05560	Mesophyll
1.29787e-09	0.396856	0.411	0.299	2.6422e-05	4	LOC107778042
8.94323e-09	0.514633	0.39	0.294	0.000182066	4	LOC107828667
1.58779e-08	0.572228	0.3	0.21	0.000323242	4	LOC107811785
2.38578e-08	0.432873	0.31	0.218	0.000485697	4	LOC107761838
3.94148e-08	0.296805	0.572	0.473	0.000802406	4	LOC107830500
1.13911e-07	0.33538	0.402	0.31	0.002319	4	LOC107784861	AT2G21660	Guard cell
1.70292e-07	0.469601	0.348	0.256	0.00346681	4	LOC107820476
2.06125e-07	0.613489	0.318	0.237	0.00419628	4	LOC107810794	AT3G09270	Mesophyll
2.99262e-07	0.451591	0.373	0.289	0.00609237	4	LOC107783615
5.00079e-139	1.94573	0.541	0.092	1.01806e-134	5	LOC107805115
9.33852e-135	2.4662	0.819	0.263	1.90114e-130	5	LOC107827770
3.01931e-112	1.85896	0.529	0.107	6.14671e-108	5	LOC107771567
8.97061e-110	1.63338	0.462	0.081	1.82624e-105	5	LOC107774993	AT1G13210	Adaxial pavement cell
2.59935e-97	1.78948	0.515	0.116	5.29176e-93	5	LOC107767963
5.31981e-97	1.85444	0.845	0.379	1.08301e-92	5	LOC107761818
7.94473e-94	1.88931	0.696	0.234	1.61739e-89	5	LOC107830355
1.5658e-92	2.54937	0.436	0.092	3.18766e-88	5	LOC107815713
1.22613e-88	2.38654	0.544	0.152	2.49616e-84	5	LOC107793843
8.19804e-88	1.94381	0.687	0.237	1.66896e-83	5	LOC107806768
2.71278e-86	1.72562	0.544	0.144	5.52268e-82	5	LOC107810149
1.11612e-84	1.67956	0.588	0.171	2.2722e-80	5	LOC107796783
1.95715e-84	1.69096	0.439	0.095	3.98436e-80	5	LOC107774886
2.22884e-84	1.68649	0.778	0.336	4.53747e-80	5	LOC107832331
9.92558e-84	1.51292	0.792	0.296	2.02065e-79	5	LOC107822587
2.92037e-80	1.64607	0.673	0.232	5.94529e-76	5	LOC107795637
2.86228e-77	1.4442	0.541	0.147	5.82704e-73	5	LOC107824862
5.17308e-77	1.52798	0.485	0.123	1.05314e-72	5	LOC107774257
7.40107e-77	1.46325	0.594	0.183	1.50671e-72	5	LOC107824587	AT1G80840	Mesophyll
3.09942e-74	1.72605	0.447	0.11	6.30981e-70	5	LOC107829208
1.53584e-73	1.25088	0.363	0.071	3.12667e-69	5	LOC107761993
1.66366e-73	1.5865	0.722	0.284	3.38688e-69	5	LOC107778042
3.85726e-73	1.48468	0.585	0.183	7.85261e-69	5	LOC107828445
9.2183e-73	1.55559	0.491	0.131	1.87666e-68	5	LOC107768058
1.10975e-72	1.7642	0.561	0.176	2.25922e-68	5	LOC107815654
6.89958e-72	1.42114	0.436	0.102	1.40462e-67	5	LOC107813104
1.48434e-71	1.67671	0.412	0.096	3.02182e-67	5	LOC107804288
1.96191e-71	1.57828	0.579	0.189	3.99405e-67	5	LOC107768141
2.9943e-71	1.48859	0.307	0.054	6.0958e-67	5	LOC107791551
3.34223e-71	1.77746	0.573	0.193	6.8041e-67	5	LOC107766295
4.02699e-71	1.32543	0.345	0.068	8.19815e-67	5	LOC107774953
7.72797e-71	1.70295	0.769	0.354	1.57326e-66	5	LOC107824547
6.13169e-70	1.65577	0.713	0.294	1.24829e-65	5	LOC107761653
1.05688e-69	1.70728	0.462	0.124	2.15159e-65	5	LOC107830097
1.99136e-69	1.5344	0.605	0.2	4.05401e-65	5	LOC107767209
1.73841e-68	1.68238	0.623	0.221	3.53906e-64	5	LOC107814796
1.07522e-67	1.40847	0.471	0.127	2.18893e-63	5	LOC107785550	AT2G31880	Epidermal
1.08029e-67	1.57441	0.623	0.222	2.19925e-63	5	LOC107772220
4.10327e-67	1.84228	0.637	0.248	8.35345e-63	5	LOC107826982
1.39811e-66	1.42688	0.442	0.116	2.84627e-62	5	LOC107819439
4.00189e-66	1.45197	0.673	0.263	8.14705e-62	5	LOC107823371	AT1G01720	Companion cell
5.42535e-66	1.49172	0.365	0.082	1.10449e-61	5	LOC107814828
1.37538e-65	1.4699	0.681	0.27	2.8e-61	5	LOC107779981
3.80456e-65	1.53015	0.45	0.122	7.74531e-61	5	LOC107818631
9.02569e-65	1.30214	0.365	0.082	1.83745e-60	5	LOC107818849	AT2G24570	Companion cell
3.02208e-64	1.44683	0.64	0.242	6.15236e-60	5	LOC107820476
4.10086e-64	1.46428	0.33	0.069	8.34854e-60	5	LOC107825953	AT5G24110	Mesophyll
3.6599e-63	1.72955	0.447	0.123	7.45082e-59	5	LOC107807439
1.52059e-62	1.37927	0.301	0.06	3.09561e-58	5	LOC107823556	AT2G32150	Epidermal
5.29238e-62	1.25454	0.453	0.125	1.07742e-57	5	LOC107767265	AT2G31880	Epidermal
6.67154e-62	1.45022	0.594	0.205	1.35819e-57	5	LOC107761838
1.73625e-60	1.29089	0.389	0.095	3.53467e-56	5	LOC107781516
2.32435e-60	1.32038	0.608	0.22	4.73192e-56	5	LOC107811706
8.18436e-59	1.39214	0.582	0.21	1.66617e-54	5	LOC107823860
1.80284e-58	1.55376	0.667	0.298	3.67022e-54	5	LOC107784861	AT2G21660	Guard cell
1.27148e-57	1.36383	0.573	0.206	2.58848e-53	5	LOC107799533	AT1G15520	Mesophyll
5.63406e-56	1.41455	0.477	0.151	1.14698e-51	5	LOC107810271
8.47465e-56	1.54693	0.64	0.266	1.72527e-51	5	LOC107800083
1.01462e-55	1.18507	0.325	0.075	2.06557e-51	5	LOC107774495	AT1G66400	Epidermal
1.21741e-55	1.48779	0.38	0.101	2.4784e-51	5	LOC107791402
8.0025e-55	1.24801	0.561	0.205	1.62915e-50	5	LOC107822785
8.20772e-54	1.41421	0.541	0.199	1.67093e-49	5	LOC107811785
2.6779e-53	1.22732	0.357	0.09	5.45166e-49	5	LOC107780092	AT3G52450	Mesophyll
1.43215e-50	1.18919	0.427	0.129	2.91556e-46	5	LOC107773848
3.96106e-50	1.27513	0.485	0.168	8.06393e-46	5	LOC107811911	AT2G38470	Mesophyll
5.28726e-50	1.16431	0.319	0.078	1.07638e-45	5	LOC107795311
1.37821e-48	1.12035	0.512	0.178	2.80576e-44	5	LOC107808536	AT2G23810	Epidermal
3.75534e-48	1.29475	0.339	0.089	7.64512e-44	5	LOC107830262	AT3G52450	Mesophyll
8.09446e-48	1.14049	0.339	0.088	1.64787e-43	5	LOC107793358
4.88133e-47	1.18157	0.316	0.081	9.93741e-43	5	LOC107768839
7.8514e-47	1.2474	0.354	0.098	1.59839e-42	5	LOC107798646	AT5G05250	Epidermal
8.54826e-47	1.11277	0.456	0.15	1.74025e-42	5	LOC107766079	AT2G38470	Mesophyll
4.24086e-46	1.26238	0.512	0.196	8.63354e-42	5	LOC107784785
1.15821e-45	1.36834	0.477	0.171	2.35788e-41	5	LOC107769080
4.30482e-45	1.36626	0.342	0.097	8.76375e-41	5	LOC107784516
1.69519e-44	1.46226	0.442	0.156	3.45106e-40	5	LOC107779136
1.83992e-44	0.970386	0.322	0.084	3.7457e-40	5	LOC107820763
4.91982e-44	1.13151	0.327	0.089	1.00158e-39	5	LOC107792661
3.55755e-43	1.22108	0.33	0.093	7.24245e-39	5	LOC107762857	AT4G03510	Mesophyll
9.41007e-42	0.97473	0.339	0.097	1.9157e-37	5	LOC107766526	AT3G46620	Companion cell
1.06167e-41	1.30007	0.596	0.279	2.16135e-37	5	LOC107783615
1.13197e-41	1.19326	0.339	0.1	2.30446e-37	5	LOC107820820	AT2G31945	Mesophyll
2.10902e-41	1.133	0.368	0.114	4.29353e-37	5	LOC107796389
3.12046e-41	1.17088	0.43	0.15	6.35263e-37	5	LOC107779578	AT5G24610	Companion cell
5.54429e-41	1.28307	0.365	0.114	1.12871e-36	5	LOC107780047	AT2G24570	Companion cell
9.08307e-41	1.04978	0.316	0.088	1.84913e-36	5	LOC107799405
1.4728e-40	1.34694	0.363	0.116	2.99832e-36	5	LOC107799833	AT2G45760	Mesophyll
3.66897e-40	1.21965	0.342	0.104	7.46929e-36	5	LOC107808010
5.96796e-40	1.12333	0.617	0.284	1.21496e-35	5	LOC107828667
2.91587e-39	1.24582	0.547	0.236	5.93613e-35	5	LOC107816530	AT1G01720	Companion cell
1.10823e-38	1.08054	0.477	0.182	2.25613e-34	5	LOC107792799	AT2G01100	Guard cell
1.81906e-38	1.1522	0.491	0.199	3.70325e-34	5	LOC107812954
3.38598e-38	1.16331	0.395	0.135	6.89317e-34	5	LOC107816905	AT5G20620	Companion cell
4.94388e-38	1.14951	0.313	0.092	1.00648e-33	5	LOC107759261
1.61919e-37	1.02365	0.354	0.11	3.29634e-33	5	LOC107814048	AT1G24140	Mesophyll
3.84784e-36	1.18237	0.515	0.22	7.83344e-32	5	LOC107761179
1.1804e-35	1.21482	0.313	0.097	2.40306e-31	5	LOC107794474
2.18047e-35	1.26464	0.43	0.164	4.43899e-31	5	LOC107801291
2.5457e-34	1.0059	0.354	0.119	5.18253e-30	5	LOC107767943
2.63024e-33	0.96311	0.319	0.102	5.35465e-29	5	LOC107822732
2.79422e-33	0.88905	0.365	0.123	5.68846e-29	5	LOC107773801
4.3969e-33	1.09453	0.31	0.099	8.95122e-29	5	LOC107775685
8.99003e-33	0.994849	0.371	0.133	1.83019e-28	5	LOC107782318	AT3G16720	Epidermal
2.67297e-32	1.0928	0.415	0.161	5.44164e-28	5	LOC107777040
3.08249e-32	0.706736	0.643	0.305	6.27534e-28	5	LOC107809761
4.84142e-32	1.01763	0.582	0.285	9.85616e-28	5	LOC107815706	AT1G14870	Mesophyll
4.84739e-32	0.987694	0.477	0.201	9.86832e-28	5	LOC107762170
1.01787e-31	1.10924	0.383	0.145	2.07218e-27	5	LOC107819377
1.91849e-31	0.927233	0.31	0.101	3.90565e-27	5	LOC107764074
6.95329e-31	1.02155	0.409	0.162	1.41555e-26	5	LOC107768152	AT2G25250	Epidermal
1.87923e-30	0.962267	0.462	0.192	3.82574e-26	5	LOC107799559
1.91579e-30	1.05832	0.357	0.132	3.90017e-26	5	LOC107790609	AT1G66400	Epidermal
3.58201e-30	0.821829	0.307	0.1	7.29227e-26	5	LOC107827558
9.26405e-30	1.01516	0.596	0.315	1.88598e-25	5	LOC107766655	AT5G20620	Companion cell
2.11968e-29	0.979888	0.36	0.134	4.31524e-25	5	LOC107827754
1.35079e-28	0.980303	0.409	0.168	2.74994e-24	5	LOC107783528
2.07952e-28	1.71485	0.424	0.195	4.23349e-24	5	LOC107819908
2.22754e-28	0.923594	0.503	0.231	4.53482e-24	5	LOC107805241	AT1G01720	Companion cell
3.41507e-28	0.964979	0.325	0.117	6.9524e-24	5	LOC107776797
8.35675e-28	0.824607	0.316	0.109	1.70127e-23	5	LOC107795036	AT3G46620	Companion cell
6.89208e-26	0.937633	0.518	0.252	1.40309e-21	5	LOC107790216
1.2407e-25	1.09742	0.433	0.198	2.52582e-21	5	LOC107790993	AT1G05560	Mesophyll
1.44068e-24	0.95391	0.322	0.124	2.93295e-20	5	LOC107791108
2.37833e-24	0.846138	0.304	0.113	4.84179e-20	5	LOC107818007	AT1G01470	Companion cell
1.16299e-22	1.02089	0.322	0.132	2.36762e-18	5	LOC107794811
1.96098e-22	0.732711	0.409	0.182	3.99217e-18	5	LOC107792071
3.3549e-22	0.67717	0.316	0.124	6.8299e-18	5	LOC107817779
2.74537e-21	0.866161	0.316	0.13	5.58903e-17	5	LOC107823231
8.91032e-21	0.825583	0.55	0.306	1.81396e-16	5	LOC107759638
1.82367e-20	0.808068	0.363	0.164	3.71262e-16	5	LOC107820287
3.04055e-20	0.929729	0.333	0.144	6.18996e-16	5	LOC107816371
5.06833e-20	0.793958	0.465	0.238	1.03181e-15	5	LOC107802761	AT1G01720	Companion cell
1.28271e-19	0.828291	0.392	0.187	2.61134e-15	5	LOC107802304	AT2G41420	Guard cell
5.92185e-19	0.755208	0.319	0.138	1.20557e-14	5	LOC107799294
3.16296e-18	0.692375	0.31	0.132	6.43915e-14	5	LOC107817929
4.01596e-18	0.751743	0.313	0.137	8.1757e-14	5	LOC107776298
1.9029e-17	0.666086	0.363	0.169	3.87391e-13	5	LOC107829180
1.91011e-17	0.610601	0.336	0.152	3.88861e-13	5	LOC107780308
7.81176e-17	0.770989	0.327	0.153	1.59032e-12	5	LOC107773419	AT2G25250	Epidermal
1.09401e-16	0.612763	0.339	0.158	2.22718e-12	5	LOC107793566
1.52414e-16	0.699776	0.696	0.47	3.10284e-12	5	LOC107830500
2.40957e-16	0.675835	0.661	0.427	4.90541e-12	5	LOC107779052	AT2G41430	Guard cell
3.83245e-16	0.80706	0.342	0.165	7.8021e-12	5	LOC107779915
1.20398e-15	0.670808	0.398	0.204	2.45106e-11	5	LOC107805279
1.61385e-15	0.674942	0.38	0.189	3.28548e-11	5	LOC107809698
2.31019e-15	0.9377	0.404	0.219	4.70308e-11	5	LOC107822731
2.48083e-15	0.696743	0.313	0.144	5.05048e-11	5	LOC107808455
3.15469e-15	1.28799	0.401	0.234	6.42233e-11	5	LOC107772524
3.43327e-15	0.603053	0.538	0.316	6.98945e-11	5	LOC107808184	AT5G20620	Companion cell
2.15421e-14	0.628296	0.392	0.201	4.38554e-10	5	LOC107796146	AT5G09960	Guard cell
2.85719e-14	0.694512	0.392	0.208	5.81667e-10	5	LOC107824084	AT5G17650	Companion cell
2.85934e-14	0.654756	0.304	0.145	5.82105e-10	5	LOC107795594
3.9201e-14	0.568666	0.371	0.186	7.98054e-10	5	LOC107793526
1.05732e-13	0.720171	0.547	0.351	2.1525e-09	5	LOC107805387	AT1G54290	Guard cell
3.65489e-13	0.61729	0.421	0.239	7.44063e-09	5	LOC107825035
4.00458e-13	0.559632	0.31	0.152	8.15253e-09	5	LOC107773564
2.06977e-11	0.715745	0.395	0.236	4.21364e-07	5	LOC107810794	AT3G09270	Mesophyll
7.32547e-11	0.534225	0.415	0.243	1.49132e-06	5	LOC107798177
3.66683e-10	0.620121	0.406	0.252	7.46494e-06	5	LOC107762104
4.96346e-09	0.563363	0.38	0.234	0.000101046	5	LOC107797981
3.47708e-08	0.371219	0.722	0.574	0.000707864	5	LOC107827382
4.16493e-08	0.397131	0.471	0.31	0.000847896	5	LOC107816008	AT2G41430	Guard cell
7.87284e-08	0.603714	0.444	0.299	0.00160275	5	LOC107813012
1.15263e-07	0.488482	0.327	0.199	0.00234652	5	LOC107778847
2.22943e-07	0.3759	0.368	0.23	0.00453867	5	LOC107788093
3.24776e-07	0.374825	0.778	0.616	0.00661179	5	anti-HER2-VHH
3.71479e-07	0.613362	0.33	0.207	0.00756258	5	LOC107823949
4.88547e-07	0.380393	0.795	0.676	0.00994584	5	LOC107795135
1.37626e-06	0.345202	0.304	0.184	0.0280179	5	LOC107786341	AT2G46600	Bundle sheath
1.85867e-06	0.37696	0.304	0.188	0.0378388	5	LOC107832181
2.83892e-80	2.20049	0.641	0.162	5.77947e-76	6	LOC107823411
5.28103e-76	1.21098	1	0.991	1.07511e-71	6	LOC107807593
8.92089e-70	1.50328	0.45	0.081	1.81612e-65	6	LOC107787802
1.05514e-69	2.01347	0.876	0.443	2.14806e-65	6	LOC107787825	AT2G38870	Mesophyll
1.00175e-66	1.90176	0.694	0.214	2.03936e-62	6	LOC107826360
4.09611e-66	1.38541	0.316	0.043	8.33887e-62	6	LOC107794479
8.05862e-62	1.61006	0.99	0.843	1.64057e-57	6	LOC107764924
9.86605e-60	1.80811	0.493	0.116	2.00853e-55	6	LOC107794478
9.41341e-57	1.82505	0.78	0.328	1.91638e-52	6	LOC107801151
3.55921e-55	1.612	0.847	0.442	7.24584e-51	6	LOC107794480	AT2G38870	Mesophyll
1.63129e-43	1.3312	0.866	0.538	3.32098e-39	6	LOC107827673
2.25701e-34	1.4081	0.507	0.177	4.59481e-30	6	LOC107786140
3.97151e-30	1.19828	0.421	0.132	8.08519e-26	6	LOC107794263
1.35948e-20	1.08039	0.545	0.27	2.76764e-16	6	LOC107775918	AT2G02100	Phloem parenchyma cell
1.39555e-16	0.779876	0.522	0.25	2.84106e-12	6	LOC107763243
3.62125e-16	0.727732	0.722	0.452	7.37214e-12	6	LOC107778528
3.63443e-15	0.777316	0.799	0.587	7.39898e-11	6	LOC107781812	AT4G00165	Mesophyll
6.12858e-15	0.755463	0.756	0.526	1.24766e-10	6	LOC107826669
3.13626e-14	0.724279	0.636	0.384	6.3848e-10	6	LOC107815080
1.87898e-13	0.493341	0.928	0.831	3.82523e-09	6	LOC107788809	AT2G10940	Mesophyll
2.47173e-13	0.857936	0.589	0.346	5.03196e-09	6	LOC107786005	AT3G16240	Guard cell
6.67871e-13	0.694063	0.689	0.436	1.35965e-08	6	LOC107825853
1.38646e-12	0.54763	0.368	0.164	2.82255e-08	6	LOC107776643	AT2G36530	Guard cell
1.72166e-12	0.546862	0.383	0.17	3.50496e-08	6	LOC107782823	AT2G22170	Epidermal
2.49864e-12	0.707453	0.55	0.317	5.08673e-08	6	LOC107775705
5.03011e-12	0.489666	0.464	0.224	1.02403e-07	6	LOC107782058
1.34579e-11	0.568096	0.33	0.145	2.73975e-07	6	LOC107786260
1.5336e-11	0.764657	0.684	0.467	3.1221e-07	6	LOC107802501
1.84994e-11	0.622501	0.708	0.448	3.76611e-07	6	LOC107794567
5.33644e-11	0.528968	0.78	0.584	1.08639e-06	6	LOC107766657	AT1G54290	Guard cell
5.44054e-11	0.527488	0.354	0.163	1.10759e-06	6	LOC107780974	AT2G42740	Palisade parenchyma
7.50936e-11	0.553141	0.569	0.326	1.52876e-06	6	LOC107759618
2.22196e-10	0.363603	0.306	0.132	4.52346e-06	6	LOC107788267
2.31674e-10	0.630113	0.856	0.758	4.71642e-06	6	LOC107770403	AT1G74670	Bundle sheath
2.56841e-10	0.44209	0.311	0.139	5.22878e-06	6	LOC107785587
4.85884e-10	0.548608	0.579	0.347	9.89163e-06	6	LOC107822257	AT1G13950	Guard cell
5.82866e-10	0.384322	0.407	0.197	1.1866e-05	6	LOC107832242
6.16766e-10	0.585697	0.579	0.35	1.25561e-05	6	LOC107786744
7.57379e-10	0.372083	0.311	0.139	1.54187e-05	6	LOC107830375	AT1G32060	Mesophyll
8.69628e-10	0.597035	0.368	0.185	1.77039e-05	6	LOC107786959	AT2G45180	Epidermal
9.05916e-10	0.476557	0.364	0.178	1.84426e-05	6	LOC107763725	AT4G14420	Guard cell
1.27092e-09	0.608047	0.349	0.173	2.58734e-05	6	LOC107801653	AT3G10985	Phloem parenchyma cell
1.42158e-09	0.462365	0.828	0.678	2.89405e-05	6	LOC107795135
2.10789e-09	0.615116	0.861	0.751	4.29124e-05	6	LOC107807939	AT4G00165	Mesophyll
2.351e-09	0.412788	0.383	0.19	4.78616e-05	6	LOC107788457
3.24725e-09	0.461681	0.316	0.149	6.61074e-05	6	LOC107783829	AT3G46010	Guard cell
3.24822e-09	0.436286	0.517	0.285	6.61272e-05	6	LOC107781188
3.35599e-09	0.372819	0.383	0.189	6.83213e-05	6	LOC107775156
4.16198e-09	0.533332	0.718	0.527	8.47295e-05	6	LOC107792782
4.19062e-09	0.530983	0.459	0.255	8.53126e-05	6	LOC107820374
4.78704e-09	0.441236	0.392	0.203	9.74546e-05	6	LOC107810302	AT1G54290	Guard cell
6.4309e-09	0.589885	0.627	0.438	0.00013092	6	LOC107816778	AT2G02760	Guard cell
7.63606e-09	0.414525	0.364	0.182	0.000155455	6	LOC107801297	AT2G19760	Guard cell
8.745e-09	0.466297	0.474	0.268	0.000178031	6	LOC107789854	AT1G17880	Mesophyll
1.01759e-08	0.441159	0.402	0.212	0.000207161	6	LOC107790674
1.57075e-08	0.329893	0.388	0.193	0.000319774	6	LOC107820787
2.77855e-08	0.505968	0.455	0.259	0.000565658	6	LOC107770060
3.35075e-08	0.418108	0.703	0.482	0.000682147	6	LOC107825388
3.62149e-08	0.451056	0.435	0.246	0.000737262	6	LOC107798177
3.82468e-08	0.413146	0.383	0.202	0.000778628	6	LOC107829149	AT3G05590	Phloem parenchyma cell
4.66227e-08	0.386708	0.359	0.185	0.000949145	6	LOC107802904
4.69284e-08	0.507012	0.311	0.157	0.000955368	6	LOC107788814
4.75939e-08	0.508156	0.474	0.278	0.000968916	6	LOC107773590
6.14075e-08	0.546486	0.555	0.347	0.00125013	6	LOC107774406
6.14935e-08	0.39668	0.517	0.3	0.00125188	6	LOC107780640
9.28733e-08	0.618962	0.617	0.445	0.00189072	6	LOC107765809	AT1G74670	Bundle sheath
1.02192e-07	0.378251	0.33	0.168	0.00208042	6	LOC107804179	AT3G55440	Guard cell
1.05384e-07	0.410838	0.44	0.244	0.0021454	6	LOC107771734
1.08322e-07	0.419192	0.746	0.514	0.00220521	6	LOC107824985	AT2G19730	Mesophyll
1.23305e-07	0.382531	0.823	0.629	0.00251024	6	LOC107815767	AT2G45180	Epidermal
1.47871e-07	0.497252	0.474	0.283	0.00301036	6	LOC107781944	AT3G08690	Guard cell
1.4848e-07	0.459508	0.703	0.501	0.00302276	6	LOC107800537
1.61342e-07	0.309981	0.44	0.241	0.0032846	6	LOC107768022	AT2G21580	Guard cell
2.20921e-07	0.28769	0.311	0.155	0.00449751	6	LOC107798843
2.2888e-07	0.334154	0.34	0.179	0.00465953	6	LOC107776462	AT2G19760	Guard cell
2.29739e-07	0.41954	0.565	0.36	0.00467703	6	LOC107804811
2.33525e-07	0.326578	0.306	0.155	0.00475411	6	LOC107785513
2.60402e-07	0.3037	0.33	0.169	0.00530127	6	LOC107825404
2.81533e-07	0.400709	0.751	0.544	0.00573145	6	LOC107811954
2.87988e-07	0.530587	0.55	0.347	0.00586285	6	LOC107791039	AT3G12630	Guard cell
2.96663e-07	0.468053	0.636	0.429	0.00603947	6	LOC107799108
3.25947e-07	0.411832	0.364	0.2	0.00663564	6	LOC107810474	AT2G47110	Guard cell
3.32324e-07	0.253897	0.306	0.153	0.00676546	6	LOC107805274	AT3G01390	Guard cell
4.32378e-07	0.454412	0.737	0.529	0.00880236	6	LOC107800679	AT2G21660	Guard cell
4.41365e-07	0.324817	0.426	0.239	0.00898531	6	LOC107763686
4.4603e-07	0.37837	0.306	0.158	0.00908028	6	LOC107832446	AT3G24100	Guard cell
4.62796e-07	0.479323	0.301	0.158	0.0094216	6	LOC107821964
5.02733e-07	0.390427	0.392	0.22	0.0102346	6	LOC107813294
5.90038e-07	0.415156	0.311	0.163	0.012012	6	LOC107830533
6.10976e-07	0.408393	0.44	0.258	0.0124383	6	LOC107760861	AT2G20450	Mesophyll
6.16816e-07	0.322965	0.407	0.228	0.0125571	6	LOC107805852	AT2G19750	Phloem parenchyma cell
6.79232e-07	0.503036	0.531	0.373	0.0138278	6	LOC107820715
8.82569e-07	0.286668	0.359	0.193	0.0179673	6	LOC107817653	AT3G25570	Companion cell
8.99043e-07	0.403179	0.416	0.245	0.0183027	6	LOC107765289
1.11279e-06	0.270995	0.421	0.236	0.0226541	6	LOC107800747
1.34363e-06	0.409301	0.727	0.516	0.0273537	6	LOC107826801
1.55397e-06	0.381443	0.813	0.619	0.0316358	6	LOC107799261	AT5G20630	Palisade parenchyma
1.64956e-06	0.453834	0.431	0.255	0.0335818	6	LOC107830474
2.04754e-06	0.440175	0.579	0.409	0.0416839	6	LOC107795599	AT3G08690	Guard cell
2.11496e-06	0.318428	0.541	0.331	0.0430563	6	LOC107773558	AT1G64740	Guard cell
2.13545e-06	0.278977	0.478	0.282	0.0434735	6	LOC107796761	AT4G15000	Phloem parenchyma cell
2.25123e-06	0.388272	0.565	0.355	0.0458306	6	LOC107816085	AT1G43710	Guard cell
2.97393e-226	2.82921	0.716	0.052	6.05433e-222	7	LOC107823725
4.24147e-225	2.47779	0.459	0.017	8.63479e-221	7	LOC107826047
9.01892e-222	2.21665	0.642	0.039	1.83607e-217	7	LOC107786387
1.56924e-213	2.69984	0.5	0.023	3.19467e-209	7	LOC107815101
8.73166e-212	2.35355	0.581	0.033	1.77759e-207	7	LOC107800505
1.65292e-202	3.0614	0.831	0.085	3.36502e-198	7	LOC107774993	AT1G13210	Adaxial pavement cell
2.18311e-200	1.98209	0.459	0.02	4.44439e-196	7	LOC107807275
2.52101e-200	2.74291	0.466	0.022	5.13228e-196	7	LOC107828446
8.03611e-195	2.28953	0.419	0.017	1.63599e-190	7	LOC107794802	AT1G30135	Guard cell
8.42964e-195	2.46339	0.541	0.032	1.71611e-190	7	LOC107780905	AT1G80840	Mesophyll
3.4073e-193	3.85115	0.831	0.096	6.93658e-189	7	LOC107804288
1.13937e-190	2.29195	0.5	0.027	2.31953e-186	7	LOC107801001	AT1G80840	Mesophyll
5.92247e-188	3.2176	0.885	0.111	1.2057e-183	7	LOC107829208
2.99822e-185	2.70855	0.73	0.068	6.10378e-181	7	LOC107825953	AT5G24110	Mesophyll
3.68284e-183	2.59154	0.574	0.04	7.49752e-179	7	LOC107774415
8.50352e-182	1.8047	0.392	0.016	1.73115e-177	7	LOC107781494
2.39355e-181	2.15544	0.446	0.022	4.87279e-177	7	LOC107781971
1.40101e-179	2.31023	0.52	0.032	2.85219e-175	7	LOC107797265
5.20533e-179	2.87286	0.655	0.054	1.0597e-174	7	LOC107823947
8.74792e-179	2.20227	0.419	0.019	1.7809e-174	7	LOC107801481	AT1G28480	Mesophyll
1.17524e-174	1.97271	0.372	0.015	2.39256e-170	7	LOC107772150
2.28058e-173	2.60181	0.649	0.056	4.6428e-169	7	LOC107778152	AT5G24110	Mesophyll
2.53583e-171	2.24075	0.561	0.04	5.16245e-167	7	LOC107807966
3.54155e-171	2.26731	0.432	0.022	7.20989e-167	7	LOC107818679
1.08124e-168	2.52056	0.824	0.096	2.20119e-164	7	LOC107774886
1.26141e-167	1.81507	0.311	0.01	2.56798e-163	7	LOC107798295	AT3G05290	Epidermal
1.58714e-167	2.17214	0.642	0.055	3.2311e-163	7	LOC107802364
3.98119e-165	1.45158	0.351	0.014	8.10491e-161	7	LOC107781848
1.05029e-162	2.36319	0.649	0.059	2.13817e-158	7	LOC107823556	AT2G32150	Epidermal
1.55811e-162	2.68387	0.588	0.049	3.17199e-158	7	LOC107811141
4.99451e-162	2.62961	0.764	0.089	1.01678e-157	7	LOC107780092	AT3G52450	Mesophyll
7.8829e-161	1.98227	0.365	0.016	1.6048e-156	7	LOC107789312
1.60423e-160	2.09289	0.622	0.054	3.2659e-156	7	LOC107819041
1.63743e-160	3.09146	0.824	0.114	3.33348e-156	7	LOC107771567
5.5291e-159	2.28955	0.581	0.048	1.12561e-154	7	LOC107803442
2.44609e-157	2.0818	0.453	0.027	4.97975e-153	7	LOC107814531
6.37307e-157	2.65794	0.804	0.104	1.29743e-152	7	LOC107813104
1.90566e-154	2.34364	0.703	0.073	3.87954e-150	7	LOC107802402
1.41695e-153	1.99505	0.5	0.035	2.88463e-149	7	LOC107799616
3.31076e-153	1.81902	0.419	0.023	6.74004e-149	7	LOC107793084
1.03778e-152	2.00283	0.547	0.043	2.1127e-148	7	LOC107773745
1.16003e-152	1.51856	0.331	0.013	2.36159e-148	7	LOC107775049
4.43399e-152	1.7325	0.385	0.019	9.02672e-148	7	LOC107773112	AT2G06050	Epidermal
1.52762e-151	2.31515	0.73	0.082	3.10993e-147	7	LOC107814828
1.44015e-150	2.22213	0.426	0.025	2.93185e-146	7	LOC107804845	AT3G23230	Mesophyll
5.10998e-149	2.4419	0.764	0.094	1.04029e-144	7	LOC107784516
8.91085e-149	2.41018	0.676	0.073	1.81407e-144	7	LOC107761993
4.0103e-148	2.38321	0.628	0.061	8.16416e-144	7	LOC107803786
2.20182e-147	2.42717	0.736	0.088	4.48246e-143	7	LOC107830262	AT3G52450	Mesophyll
1.04117e-146	2.14439	0.588	0.053	2.11961e-142	7	LOC107787794
2.77e-145	1.90267	0.48	0.034	5.63918e-141	7	LOC107821857
4.46419e-144	1.86689	0.426	0.026	9.0882e-140	7	LOC107824502
1.21128e-143	1.30959	0.304	0.012	2.46593e-139	7	LOC107812854
2.34389e-143	2.0016	0.588	0.053	4.7717e-139	7	LOC107777852	AT5G13190	Companion cell
2.19512e-142	2.55259	0.588	0.056	4.46883e-138	7	LOC107791551
3.83756e-141	2.41596	0.392	0.023	7.81251e-137	7	LOC107768268	AT5G20230	Mesophyll
1.05128e-139	2.1677	0.649	0.069	2.14019e-135	7	LOC107766320	AT3G28340	Mesophyll
3.21885e-138	2.78206	0.851	0.134	6.55293e-134	7	LOC107768058
2.08413e-137	1.72483	0.392	0.023	4.24287e-133	7	LOC107789692
2.93264e-136	2.59081	0.811	0.122	5.97027e-132	7	LOC107767963
2.85662e-135	1.80621	0.385	0.023	5.81551e-131	7	LOC107775111	AT4G16060	Guard cell
1.42266e-134	2.0928	0.547	0.05	2.89625e-130	7	LOC107821014	AT2G47485	Epidermal
2.44702e-134	1.61245	0.338	0.017	4.98164e-130	7	LOC107777427
4.49328e-134	2.57943	0.75	0.102	9.14742e-130	7	LOC107805115
9.87286e-133	3.47846	0.777	0.125	2.00992e-128	7	LOC107807439
1.24304e-132	2.07728	0.473	0.037	2.53058e-128	7	LOC107770942
7.04759e-132	2.47374	0.73	0.097	1.43475e-127	7	LOC107798646	AT5G05250	Epidermal
2.22774e-130	2.26445	0.581	0.058	4.53524e-126	7	LOC107799511	AT3G14440	Vasculature
7.68407e-129	2.11467	0.588	0.061	1.56432e-124	7	LOC107788719	AT3G28340	Mesophyll
1.59207e-128	1.76183	0.635	0.069	3.24114e-124	7	LOC107763594
2.37443e-128	2.33625	0.696	0.088	4.83386e-124	7	LOC107793358
3.16368e-128	2.39507	0.655	0.08	6.44062e-124	7	LOC107768839
3.38839e-128	2.25636	0.507	0.045	6.89808e-124	7	LOC107820493
2.22226e-125	2.32136	0.459	0.038	4.52407e-121	7	LOC107821351
2.42123e-125	1.7143	0.378	0.024	4.92914e-121	7	LOC107825372
6.37572e-125	2.27255	0.716	0.097	1.29797e-120	7	LOC107781516
7.45067e-125	1.99961	0.345	0.02	1.51681e-120	7	LOC107815711
1.13011e-124	1.74493	0.554	0.054	2.30068e-120	7	LOC107769908
1.42399e-123	2.19597	0.473	0.04	2.89895e-119	7	LOC107815661
1.80944e-123	1.50724	0.338	0.019	3.68365e-119	7	LOC107799039
4.44617e-123	1.3182	0.304	0.015	9.05152e-119	7	LOC107793664
6.29747e-123	1.90517	0.541	0.053	1.28204e-118	7	LOC107800076	AT4G03510	Mesophyll
1.94009e-122	1.60523	0.385	0.025	3.94964e-118	7	LOC107816672
5.62461e-122	2.02889	0.615	0.071	1.14506e-117	7	LOC107774953
4.20851e-121	2.48938	0.514	0.05	8.56768e-117	7	LOC107798560
3.3257e-119	1.74707	0.514	0.048	6.77047e-115	7	LOC107823775
3.44756e-119	1.80943	0.486	0.044	7.01855e-115	7	LOC107822016	AT3G07090	Companion cell
6.18875e-119	1.4219	0.385	0.026	1.25991e-114	7	LOC107794735	AT3G13310	Companion cell
3.93229e-118	2.11766	0.507	0.049	8.00536e-114	7	LOC107774623	AT1G35210	Adaxial pavement cell
4.22901e-118	1.57945	0.385	0.027	8.60942e-114	7	LOC107782559	AT1G62300	Guard cell
5.04406e-118	2.89593	0.885	0.195	1.02687e-113	7	LOC107768141
4.19813e-117	2.19753	0.642	0.082	8.54655e-113	7	LOC107783832
2.7469e-116	2.72983	0.723	0.114	5.59214e-112	7	LOC107780047	AT2G24570	Companion cell
1.68444e-115	1.8087	0.574	0.064	3.42919e-111	7	LOC107808301
1.8231e-114	2.62599	0.865	0.178	3.71147e-110	7	LOC107796783
2.62475e-114	2.83308	0.892	0.206	5.34347e-110	7	LOC107767209
9.25224e-114	2.13086	0.345	0.022	1.88357e-109	7	LOC107759472
4.50521e-113	1.72809	0.365	0.025	9.17171e-109	7	LOC107811138
5.79779e-113	3.13664	0.858	0.19	1.18031e-108	7	LOC107828445
1.4473e-112	1.97679	0.338	0.021	2.94642e-108	7	LOC107824647	AT1G28480	Mesophyll
3.91833e-112	2.25282	0.716	0.109	7.97693e-108	7	LOC107814048	AT1G24140	Mesophyll
3.98192e-112	2.04073	0.534	0.058	8.10639e-108	7	LOC107809721	AT2G31945	Mesophyll
4.86885e-112	1.8033	0.534	0.056	9.912e-108	7	LOC107770322
3.54608e-111	2.04464	0.615	0.077	7.21911e-107	7	LOC107771464
5.7195e-111	1.9305	0.527	0.055	1.16438e-106	7	LOC107771068
6.36913e-111	1.38261	0.345	0.022	1.29663e-106	7	LOC107790139
2.26303e-110	1.57204	0.358	0.024	4.60708e-106	7	LOC107791488
4.83397e-110	2.16991	0.534	0.059	9.84099e-106	7	LOC107827644
7.65453e-109	2.79661	0.939	0.243	1.55831e-104	7	LOC107830355
9.17545e-109	1.6456	0.392	0.03	1.86794e-104	7	LOC107762449
9.21181e-109	1.82832	0.527	0.056	1.87534e-104	7	LOC107818913	AT3G46600	Bundle sheath
4.39605e-108	2.58687	0.818	0.15	8.94948e-104	7	LOC107810149
1.23013e-107	1.85721	0.399	0.032	2.5043e-103	7	LOC107782790
1.48824e-107	2.21469	0.75	0.126	3.02976e-103	7	LOC107818631
1.60187e-107	2.05825	0.635	0.085	3.26109e-103	7	LOC107818849	AT2G24570	Companion cell
2.36972e-107	2.14745	0.372	0.028	4.82427e-103	7	LOC107822452	AT5G20230	Mesophyll
3.37976e-107	2.62211	0.885	0.197	6.88051e-103	7	LOC107784785
1.39733e-106	2.08111	0.635	0.088	2.84468e-102	7	LOC107799405
2.22463e-106	1.69489	0.399	0.032	4.5289e-102	7	LOC107782776
2.73537e-106	2.76938	0.703	0.115	5.56868e-102	7	LOC107799833	AT2G45760	Mesophyll
3.87272e-106	2.67702	0.878	0.198	7.88409e-102	7	LOC107766295
4.36204e-105	2.19616	0.601	0.078	8.88024e-101	7	LOC107768721	AT1G24140	Mesophyll
1.35312e-104	1.82407	0.392	0.032	2.75469e-100	7	LOC107820266	AT1G17147	Adaxial pavement cell
4.95298e-104	2.56268	0.926	0.241	1.00833e-99	7	LOC107795637
7.81654e-104	2.00323	0.642	0.089	1.59129e-99	7	LOC107792661
2.37088e-102	2.23707	0.439	0.043	4.82664e-98	7	LOC107783715
4.43347e-102	1.52273	0.426	0.038	9.02566e-98	7	LOC107766597	AT3G13310	Companion cell
6.37749e-102	2.71283	0.885	0.228	1.29833e-97	7	LOC107814796
5.04248e-101	1.91986	0.527	0.062	1.02655e-96	7	LOC107808056
5.40189e-101	1.81235	0.473	0.049	1.09972e-96	7	LOC107800426
9.48256e-100	1.78835	0.466	0.048	1.93046e-95	7	LOC107799699
3.13147e-99	2.26784	0.534	0.067	6.37505e-95	7	LOC107780651
4.81404e-99	1.5259	0.453	0.045	9.80043e-95	7	LOC107822116
1.11525e-98	1.69807	0.514	0.059	2.27043e-94	7	LOC107768282	AT2G17705	Epidermal
6.88779e-97	1.50523	0.426	0.04	1.40222e-92	7	LOC107766259
1.37692e-96	1.28669	0.318	0.022	2.80312e-92	7	LOC107773918
4.48252e-96	1.91602	0.547	0.069	9.12551e-92	7	LOC107777227	AT5G12010	Vasculature
1.76935e-95	2.22372	0.885	0.21	3.60205e-91	7	LOC107761838
4.45012e-95	1.47301	0.561	0.07	9.05955e-91	7	LOC107763851
7.91797e-95	2.18995	0.574	0.08	1.61194e-90	7	LOC107811313
8.41829e-95	3.18034	0.946	0.279	1.7138e-90	7	LOC107827770
1.01137e-94	2.2659	0.797	0.163	2.05894e-90	7	LOC107801291
4.87505e-94	2.091	0.73	0.132	9.92463e-90	7	LOC107785550	AT2G31880	Epidermal
1.21188e-93	1.69339	0.385	0.035	2.46714e-89	7	LOC107760366
1.92162e-93	2.45339	0.831	0.19	3.91204e-89	7	LOC107824587	AT1G80840	Mesophyll
2.4792e-93	1.29154	0.331	0.025	5.04715e-89	7	LOC107780378
4.31071e-93	1.70523	0.52	0.064	8.77575e-89	7	LOC107793072
1.05e-92	1.84359	0.709	0.12	2.13759e-88	7	LOC107819439
1.05328e-92	2.52191	0.926	0.272	2.14427e-88	7	LOC107800083
2.39887e-92	1.96681	0.622	0.094	4.88362e-88	7	LOC107762857	AT4G03510	Mesophyll
2.50148e-92	1.5598	0.392	0.036	5.09251e-88	7	LOC107785015	AT3G21630	Adaxial pavement cell
8.90194e-92	1.36854	0.372	0.032	1.81226e-87	7	LOC107771072
7.16521e-91	1.80523	0.527	0.067	1.45869e-86	7	LOC107772736
8.32823e-91	2.40918	0.98	0.345	1.69546e-86	7	LOC107832331
9.88739e-91	1.81558	0.378	0.035	2.01287e-86	7	LOC107819987
1.54767e-90	1.67211	0.486	0.058	3.15074e-86	7	LOC107832685
3.45569e-90	1.94653	0.351	0.03	7.0351e-86	7	LOC107785534
8.25827e-90	1.2481	0.405	0.039	1.68122e-85	7	LOC107767367
8.64367e-90	2.57135	0.912	0.294	1.75968e-85	7	LOC107778042
1.06817e-89	1.83131	0.527	0.068	2.17458e-85	7	LOC107826738
2.0144e-89	1.75746	0.635	0.099	4.10092e-85	7	LOC107827558
2.36111e-87	1.58637	0.358	0.032	4.80674e-83	7	LOC107793963
1.20938e-86	1.96254	0.432	0.048	2.46206e-82	7	LOC107773876	AT2G18700	Epidermal
1.28148e-86	1.66934	0.412	0.044	2.60884e-82	7	LOC107797101
1.29192e-86	1.4241	0.324	0.026	2.63009e-82	7	LOC107762024
1.36763e-86	1.17674	0.318	0.025	2.78422e-82	7	LOC107791923
1.43366e-86	1.79808	0.372	0.035	2.91864e-82	7	LOC107802218	AT3G09270	Mesophyll
1.95894e-86	1.18	0.311	0.024	3.988e-82	7	LOC107832761	AT5G18150	Phloem parenchyma cell
5.13089e-86	1.2346	0.324	0.026	1.04455e-81	7	LOC107774314
1.20853e-85	1.93794	0.588	0.09	2.46032e-81	7	LOC107805280	AT2G44840	Palisade parenchyma
1.52272e-85	2.02004	0.541	0.077	3.09996e-81	7	LOC107761626	AT5G24610	Companion cell
5.75825e-85	2.10636	0.324	0.028	1.17226e-80	7	LOC107814671
8.22352e-85	1.99423	0.581	0.089	1.67414e-80	7	LOC107796659	AT1G80920	Companion cell
9.67992e-85	2.30984	0.514	0.073	1.97064e-80	7	LOC107779226
1.35715e-84	2.97786	0.595	0.099	2.76289e-80	7	LOC107815713
1.46274e-84	2.12001	0.743	0.151	2.97785e-80	7	LOC107779578	AT5G24610	Companion cell
4.00175e-84	1.80606	0.439	0.05	8.14676e-80	7	LOC107784884
8.72199e-84	2.2727	0.791	0.183	1.77562e-79	7	LOC107815654
5.64787e-82	2.1564	0.459	0.059	1.14979e-77	7	LOC107827582
7.19766e-82	1.92408	0.649	0.116	1.4653e-77	7	LOC107796389
6.52474e-81	2.20461	0.818	0.212	1.32831e-76	7	LOC107799533	AT1G15520	Mesophyll
1.19467e-80	2.32261	0.331	0.03	2.43211e-76	7	LOC107795328
1.26467e-80	1.66242	0.432	0.051	2.57461e-76	7	LOC107819239	AT2G41420	Guard cell
2.0781e-80	1.80929	0.486	0.065	4.23059e-76	7	LOC107806520
1.03292e-79	1.65069	0.405	0.045	2.10281e-75	7	LOC107797237
3.00371e-79	1.43103	0.52	0.072	6.11496e-75	7	LOC107759228
4.75303e-79	1.68863	0.486	0.066	9.67622e-75	7	LOC107799566	AT3G45640	Epidermal
2.2474e-78	1.35928	0.446	0.054	4.57526e-74	7	LOC107787302
3.70049e-78	2.15882	0.966	0.309	7.53346e-74	7	LOC107822587
1.52512e-77	1.47511	0.527	0.076	3.10484e-73	7	LOC107829814	AT1G09560	Epidermal
4.11224e-77	2.47368	0.655	0.13	8.3717e-73	7	LOC107794811
9.75151e-77	2.56525	0.939	0.364	1.98521e-72	7	LOC107824547
1.25951e-76	2.29661	0.804	0.217	2.56411e-72	7	LOC107823860
1.749e-76	1.08759	0.324	0.029	3.56062e-72	7	LOC107788759
3.85628e-76	1.19911	0.426	0.051	7.85062e-72	7	LOC107774802
4.17509e-76	2.04845	0.709	0.156	8.49965e-72	7	LOC107824862
6.38192e-76	1.73204	0.439	0.056	1.29923e-71	7	LOC107783945
9.8677e-75	1.97736	0.811	0.204	2.00887e-70	7	LOC107811785
1.11468e-74	1.39767	0.324	0.031	2.26927e-70	7	LOC107820356	AT2G17705	Epidermal
1.46073e-74	1.65174	0.345	0.035	2.97375e-70	7	LOC107795870
2.02217e-74	2.25224	0.709	0.162	4.11673e-70	7	LOC107779915
3.24754e-74	2.26673	0.939	0.392	6.61135e-70	7	LOC107761818
1.83448e-73	1.25651	0.324	0.031	3.73464e-69	7	LOC107777673
8.07527e-73	1.39588	0.412	0.051	1.64396e-68	7	LOC107761719
9.31946e-73	1.47206	0.426	0.054	1.89726e-68	7	LOC107792305	AT3G13720	Guard cell
9.76354e-73	2.30898	0.865	0.279	1.98766e-68	7	LOC107779981
1.3308e-72	1.46378	0.459	0.063	2.70925e-68	7	LOC107765352	AT1G09970	Epidermal
1.8298e-72	2.13226	0.655	0.134	3.72511e-68	7	LOC107776298
2.52169e-72	1.52092	0.399	0.048	5.13366e-68	7	LOC107777521
3.10026e-72	2.06694	0.574	0.102	6.31151e-68	7	LOC107820820	AT2G31945	Mesophyll
8.5747e-72	1.57788	0.736	0.153	1.74564e-67	7	LOC107766079	AT2G38470	Mesophyll
2.22717e-71	1.90152	0.676	0.14	4.53407e-67	7	LOC107808455
4.5441e-71	2.11498	0.581	0.105	9.25087e-67	7	LOC107791402
4.67794e-71	1.72516	0.534	0.087	9.52334e-67	7	LOC107820763
5.14918e-71	1.40068	0.466	0.065	1.04827e-66	7	LOC107819940
6.91584e-71	1.8379	0.655	0.131	1.40793e-66	7	LOC107774257
1.30039e-70	1.80302	0.595	0.108	2.64734e-66	7	LOC107818335	AT3G25910	Guard cell
4.63021e-70	1.53373	0.507	0.077	9.42619e-66	7	LOC107830254
5.3444e-70	2.06902	0.824	0.231	1.08801e-65	7	LOC107772220
1.75464e-69	1.37459	0.378	0.044	3.57209e-65	7	LOC107774751	AT3G19240	Companion cell
6.28326e-69	1.68575	0.655	0.133	1.27915e-64	7	LOC107773848
2.5554e-68	2.37796	0.865	0.304	5.20227e-64	7	LOC107761653
3.20402e-68	1.02367	0.324	0.033	6.52274e-64	7	LOC107800625	AT1G13360	Guard cell
3.79591e-68	1.62811	0.507	0.081	7.72772e-64	7	LOC107795311
3.81765e-68	1.06648	0.324	0.033	7.77198e-64	7	LOC107786611	AT3G19970	Adaxial pavement cell
1.16733e-67	1.61227	0.649	0.131	2.37644e-63	7	LOC107767265	AT2G31880	Epidermal
2.18565e-67	2.09691	0.703	0.156	4.44954e-63	7	LOC107810271
2.66514e-67	1.88266	0.703	0.163	5.42569e-63	7	LOC107768152	AT2G25250	Epidermal
2.57463e-66	1.44228	0.48	0.073	5.24143e-62	7	LOC107825712	AT3G25910	Guard cell
8.98231e-66	2.1397	0.642	0.143	1.82862e-61	7	LOC107816371
1.43491e-65	2.38668	0.818	0.249	2.92119e-61	7	LOC107806768
1.511e-65	3.04257	0.655	0.162	3.0761e-61	7	LOC107793843
1.91873e-65	1.61201	0.554	0.1	3.90615e-61	7	LOC107766526	AT3G46620	Companion cell
2.08419e-65	1.28682	0.338	0.038	4.24299e-61	7	LOC107816958
3.51145e-65	1.12542	0.331	0.036	7.1486e-61	7	LOC107826496
3.54249e-65	1.31199	0.324	0.035	7.2118e-61	7	LOC107771348
8.80097e-65	1.37339	0.351	0.042	1.7917e-60	7	LOC107823790
2.57346e-64	1.12037	0.345	0.04	5.23906e-60	7	LOC107770320
4.10537e-64	1.87486	0.493	0.083	8.35771e-60	7	LOC107825044	AT2G44840	Palisade parenchyma
4.83984e-64	1.40546	0.304	0.032	9.85295e-60	7	LOC107780653
5.1014e-64	1.28275	0.378	0.048	1.03854e-59	7	LOC107769337	AT3G19380	Bundle sheath
1.344e-63	2.027	0.622	0.131	2.73611e-59	7	LOC107830097
7.59172e-63	1.66678	0.507	0.087	1.54552e-58	7	LOC107775678
3.47217e-62	1.86824	0.797	0.228	7.06865e-58	7	LOC107811706
5.75922e-62	1.12257	0.345	0.041	1.17246e-57	7	LOC107826879	AT1G63090	Mesophyll
7.74091e-62	1.87156	0.412	0.06	1.57589e-57	7	LOC107798611
1.23521e-61	1.42623	0.426	0.063	2.51464e-57	7	LOC107815978
1.48788e-61	1.4584	0.568	0.107	3.02903e-57	7	LOC107828700
2.03863e-61	1.95124	0.885	0.317	4.15024e-57	7	LOC107766655	AT5G20620	Companion cell
2.33919e-61	1.69231	0.696	0.162	4.76211e-57	7	LOC107777040
3.56172e-61	1.75611	0.723	0.184	7.25096e-57	7	LOC107808536	AT2G23810	Epidermal
1.38133e-60	1.45185	0.412	0.061	2.81212e-56	7	LOC107768393
2.45314e-60	1.33536	0.304	0.033	4.99411e-56	7	LOC107809495	AT1G65690	Mesophyll
1.29435e-59	1.68641	0.75	0.193	2.63504e-55	7	LOC107799559
1.37896e-59	2.27426	0.831	0.306	2.80728e-55	7	LOC107784861	AT2G21660	Guard cell
1.88236e-59	1.98699	0.824	0.289	3.8321e-55	7	LOC107815706	AT1G14870	Mesophyll
4.94684e-59	1.17092	0.446	0.069	1.00708e-54	7	LOC107806230	AT1G14870	Mesophyll
5.24388e-59	1.57344	0.372	0.051	1.06755e-54	7	LOC107808445
9.7713e-59	1.40114	0.486	0.083	1.98924e-54	7	LOC107813542
1.33503e-58	1.43728	0.473	0.079	2.71786e-54	7	LOC107784662
6.89931e-58	1.72277	0.608	0.135	1.40456e-53	7	LOC107827754
1.54478e-57	3.33281	0.676	0.196	3.14486e-53	7	LOC107819908
1.98476e-57	1.93569	0.851	0.283	4.04057e-53	7	LOC107783615
4.33033e-57	1.47798	0.466	0.08	8.81569e-53	7	LOC107781689
6.95865e-57	1.42094	0.554	0.11	1.41664e-52	7	LOC107795036	AT3G46620	Companion cell
1.4505e-56	1.74197	0.473	0.085	2.95292e-52	7	LOC107784355
3.36737e-56	1.0782	0.324	0.04	6.85528e-52	7	LOC107760368
4.2206e-56	1.66686	0.865	0.272	8.5923e-52	7	LOC107823371	AT1G01720	Companion cell
5.12295e-56	1.22016	0.345	0.046	1.04293e-51	7	LOC107803125
5.61126e-56	1.3681	0.338	0.044	1.14234e-51	7	LOC107759913
8.97732e-56	1.62816	0.405	0.064	1.8276e-51	7	LOC107816763
4.01867e-55	1.05154	0.459	0.076	8.18121e-51	7	LOC107825688	AT1G06410	Guard cell
4.48759e-55	1.68708	0.453	0.081	9.13584e-51	7	LOC107832528
6.03465e-55	1.43932	0.527	0.101	1.22853e-50	7	LOC107775685
7.69871e-55	1.53018	0.466	0.082	1.5673e-50	7	LOC107775053
3.45643e-54	1.36067	0.703	0.173	7.03661e-50	7	LOC107811911	AT2G38470	Mesophyll
1.1091e-53	1.15058	0.338	0.045	2.25791e-49	7	LOC107797581
1.19512e-53	1.53345	0.439	0.074	2.43302e-49	7	LOC107766460
1.20456e-53	1.82049	0.655	0.17	2.45224e-49	7	LOC107783528
1.37001e-53	1.39783	0.5	0.095	2.78907e-49	7	LOC107759261
2.30571e-53	1.3232	0.338	0.046	4.69396e-49	7	LOC107767512
2.80679e-53	1.42862	0.466	0.083	5.71406e-49	7	LOC107786583
3.68558e-53	1.37231	0.426	0.072	7.50311e-49	7	LOC107771234	AT3G46600	Bundle sheath
8.74692e-53	1.53775	0.399	0.064	1.7807e-48	7	LOC107767576
4.66019e-52	1.60205	0.426	0.074	9.48721e-48	7	LOC107782063
6.39848e-52	1.79049	0.804	0.254	1.3026e-47	7	LOC107790216
7.36331e-51	1.92254	0.608	0.147	1.49902e-46	7	LOC107819377
1.96832e-50	1.28197	0.405	0.068	4.00711e-46	7	LOC107817270
2.89449e-50	1.16115	0.426	0.073	5.89261e-46	7	LOC107780856	AT1G50460	Phloem parenchyma cell
4.73072e-50	1.54374	0.581	0.136	9.6308e-46	7	LOC107782318	AT3G16720	Epidermal
4.81606e-50	1.21336	0.345	0.051	9.80454e-46	7	LOC107799655
7.52981e-50	1.3125	0.405	0.068	1.53292e-45	7	LOC107773547
4.17358e-49	1.52742	0.77	0.241	8.49657e-45	7	LOC107816530	AT1G01720	Companion cell
1.99685e-48	0.94997	0.338	0.049	4.06519e-44	7	LOC107781838
3.39523e-48	0.942885	0.311	0.042	6.912e-44	7	LOC107830531
4.35393e-48	1.48698	0.547	0.122	8.86374e-44	7	LOC107767943
4.7533e-48	1.3939	0.446	0.086	9.67676e-44	7	LOC107802111
5.50867e-48	1.06168	0.311	0.043	1.12146e-43	7	LOC107832186
8.29551e-48	1.37701	0.345	0.053	1.6888e-43	7	LOC107783543	AT3G48990	Guard cell
9.11121e-48	2.11809	0.757	0.258	1.85486e-43	7	LOC107826982
2.65173e-47	1.16953	0.345	0.053	5.3984e-43	7	LOC107799374	AT1G29340	Mesophyll
3.24442e-47	1.22678	0.378	0.063	6.60499e-43	7	LOC107767049
5.15591e-47	1.41516	0.682	0.187	1.04964e-42	7	LOC107792799	AT2G01100	Guard cell
9.87445e-47	1.31783	0.351	0.056	2.01024e-42	7	LOC107788979	AT5G12010	Vasculature
2.60376e-46	1.7337	0.649	0.189	5.30074e-42	7	LOC107809698
4.61375e-46	0.990588	0.345	0.053	9.39267e-42	7	LOC107778750
2.391e-45	1.45613	0.439	0.086	4.8676e-41	7	LOC107782951
3.06627e-45	1.28193	0.507	0.109	6.24231e-41	7	LOC107814866
3.07518e-45	1.0693	0.351	0.056	6.26045e-41	7	LOC107806898	AT1G66180	Epidermal
6.36074e-45	1.40198	0.568	0.134	1.29492e-40	7	LOC107790609	AT1G66400	Epidermal
7.93569e-45	0.897806	0.304	0.043	1.61555e-40	7	LOC107778055	AT5G11650	Epidermal
1.231e-44	1.38175	0.473	0.1	2.50606e-40	7	LOC107794474
1.48795e-44	1.34019	0.581	0.143	3.02916e-40	7	LOC107788155	AT2G15960	Guard cell
2.84119e-44	1.09021	0.338	0.053	5.7841e-40	7	LOC107792323
4.01023e-44	1.32715	0.48	0.104	8.16402e-40	7	LOC107828979
1.26882e-43	1.56963	0.797	0.29	2.58306e-39	7	LOC107828667
2.2595e-43	1.11364	0.338	0.054	4.59989e-39	7	LOC107817883
2.65615e-43	1.16083	0.385	0.069	5.40739e-39	7	LOC107779814
4.19583e-43	1.28752	0.304	0.046	8.54186e-39	7	LOC107791003
2.54349e-42	1.05985	0.419	0.081	5.17804e-38	7	LOC107774495	AT1G66400	Epidermal
3.32803e-42	1.53161	0.635	0.177	6.77521e-38	7	LOC107769080
5.38619e-42	0.991992	0.311	0.048	1.09652e-37	7	LOC107787148
7.77216e-42	1.57223	0.845	0.315	1.58226e-37	7	LOC107808184	AT5G20620	Companion cell
3.35858e-41	1.45101	0.486	0.111	6.8374e-37	7	LOC107778918
3.57042e-41	1.44401	0.662	0.203	7.26865e-37	7	LOC107772048
3.67368e-41	1.25415	0.399	0.078	7.47889e-37	7	LOC107768506
9.01618e-41	1.56577	0.432	0.094	1.83551e-36	7	LOC107819325
1.37792e-40	0.936593	0.318	0.051	2.80516e-36	7	LOC107782691	AT5G04760	Guard cell
1.85297e-40	1.15729	0.446	0.094	3.77227e-36	7	LOC107779114
3.10637e-40	1.05912	0.338	0.058	6.32396e-36	7	LOC107776343	AT3G23920	Guard cell
4.20666e-40	1.57053	0.534	0.14	8.56392e-36	7	LOC107816905	AT5G20620	Companion cell
1.10648e-39	1.4601	0.743	0.253	2.25257e-35	7	LOC107820476
4.95865e-39	1.17352	0.318	0.054	1.00948e-34	7	LOC107812289
1.40949e-38	1.31335	0.358	0.068	2.86945e-34	7	LOC107770799
2.13107e-38	1.5092	0.331	0.059	4.33842e-34	7	LOC107828149
2.34241e-38	1.31297	0.601	0.165	4.76867e-34	7	LOC107820287
2.51593e-38	1.21984	0.514	0.128	5.12193e-34	7	LOC107773801
4.02447e-38	1.0243	0.331	0.058	8.19301e-34	7	LOC107829970
3.06452e-37	1.58878	0.628	0.201	6.23876e-33	7	LOC107790993	AT1G05560	Mesophyll
3.2734e-37	1.22081	0.304	0.051	6.66398e-33	7	LOC107786116
3.61137e-36	1.07785	0.338	0.063	7.35202e-32	7	LOC107778365	AT1G67340	Epidermal
4.72903e-36	1.22946	0.304	0.054	9.62736e-32	7	LOC107799093
1.07407e-35	1.11385	0.378	0.078	2.1866e-31	7	LOC107807568	AT3G12630	Guard cell
1.30293e-35	0.98111	0.304	0.053	2.65251e-31	7	LOC107762043
2.29906e-35	1.02854	0.561	0.151	4.68043e-31	7	LOC107773564
3.7661e-35	0.947323	0.385	0.08	7.66704e-31	7	LOC107781839
9.66851e-35	0.838917	0.304	0.053	1.96832e-30	7	LOC107817286	AT2G23320	Phloem parenchyma cell
1.37938e-34	1.30499	0.655	0.208	2.80815e-30	7	LOC107824084	AT5G17650	Companion cell
2.72972e-34	1.08001	0.324	0.062	5.55716e-30	7	LOC107768131
3.14163e-34	1.57281	0.331	0.066	6.39574e-30	7	LOC107767575
7.34672e-34	1.50374	0.338	0.068	1.49565e-29	7	LOC107789568
1.44848e-33	1.37395	0.466	0.12	2.94882e-29	7	LOC107802362
1.78094e-33	1.35261	0.635	0.205	3.62564e-29	7	LOC107812954
1.85187e-33	1.12163	0.432	0.103	3.77004e-29	7	LOC107784972	AT3G12630	Guard cell
2.68733e-33	0.935391	0.324	0.063	5.47086e-29	7	LOC107808783
3.0186e-33	1.1052	0.378	0.082	6.14526e-29	7	LOC107798622	AT1G80840	Mesophyll
3.27228e-33	0.948339	0.358	0.074	6.6617e-29	7	LOC107818082	AT2G23320	Phloem parenchyma cell
3.49158e-33	1.01652	0.358	0.074	7.10816e-29	7	LOC107832845	AT1G53210	Guard cell
8.25635e-33	1.05407	0.52	0.139	1.68083e-28	7	LOC107811547	AT1G14870	Mesophyll
1.06777e-32	1.40783	0.358	0.078	2.17377e-28	7	LOC107769742
1.42074e-32	1.1256	0.365	0.078	2.89234e-28	7	LOC107783309
2.04067e-32	0.945686	0.331	0.066	4.1544e-28	7	LOC107764928
2.60143e-32	1.26501	0.365	0.08	5.29598e-28	7	LOC107817936	AT5G17650	Companion cell
5.69449e-32	1.07957	0.622	0.188	1.15929e-27	7	LOC107802304	AT2G41420	Guard cell
1.55719e-31	1.24004	0.446	0.116	3.17012e-27	7	LOC107805036
2.8165e-31	1.27154	0.311	0.062	5.73383e-27	7	LOC107800693
5.25904e-31	1.20773	0.514	0.145	1.07064e-26	7	LOC107795594
7.64049e-31	1.2319	0.689	0.25	1.55545e-26	7	LOC107762104
3.8464e-30	1.07352	0.872	0.429	7.83051e-26	7	LOC107779052	AT2G41430	Guard cell
9.02349e-30	0.918455	0.311	0.063	1.837e-25	7	LOC107764060	AT4G08170	Mesophyll
9.78067e-30	0.950196	0.365	0.082	1.99115e-25	7	LOC107759110
3.20611e-29	1.25895	0.507	0.154	6.52699e-25	7	LOC107773419	AT2G25250	Epidermal
3.49133e-29	1.08428	0.311	0.065	7.10766e-25	7	LOC107800751
3.56372e-29	0.969932	0.48	0.132	7.25502e-25	7	LOC107823231
5.94835e-29	1.46745	0.338	0.078	1.21096e-24	7	LOC107765699
7.31064e-29	1.21657	0.635	0.235	1.4883e-24	7	LOC107797524
8.89885e-29	1.01619	0.412	0.105	1.81163e-24	7	LOC107764074
1.15289e-28	1.78439	0.622	0.227	2.34706e-24	7	LOC107761179
1.71216e-28	1.06758	0.554	0.171	3.48562e-24	7	LOC107829180
1.77352e-28	0.94375	0.318	0.067	3.61054e-24	7	LOC107828869
1.96653e-28	0.987745	0.419	0.107	4.00346e-24	7	LOC107823208
2.01331e-28	0.969609	0.351	0.081	4.09869e-24	7	LOC107813668	AT4G08170	Mesophyll
5.04552e-28	0.984146	0.351	0.081	1.02717e-23	7	LOC107806307
1.12518e-27	0.764623	0.824	0.312	2.29064e-23	7	LOC107809761
1.84472e-27	1.02308	0.426	0.114	3.75548e-23	7	LOC107761664	AT2G46710	Epidermal
2.45455e-27	1.01131	0.392	0.099	4.99697e-23	7	LOC107762675	AT2G26190	Epidermal
2.61251e-27	1.41101	0.405	0.111	5.31855e-23	7	LOC107808010
2.92858e-27	0.81529	0.432	0.114	5.96201e-23	7	LOC107787638
5.34257e-27	1.03686	0.304	0.067	1.08764e-22	7	LOC107794267
1.60153e-26	0.703632	0.311	0.067	3.2604e-22	7	LOC107772898	AT2G31090	Guard cell
5.57337e-26	1.54298	0.385	0.107	1.13463e-21	7	LOC107790219	AT3G30775	Mesophyll
6.05475e-26	0.972496	0.655	0.24	1.23263e-21	7	LOC107802761	AT1G01720	Companion cell
1.48426e-25	1.26239	0.507	0.171	3.02166e-21	7	LOC107783156
7.6982e-25	0.852648	0.419	0.116	1.5672e-20	7	LOC107789616
8.16111e-25	1.03413	0.595	0.208	1.66144e-20	7	LOC107762170
1.8421e-24	1.12077	0.588	0.216	3.75015e-20	7	LOC107822785
2.00358e-24	1.1291	0.77	0.352	4.0789e-20	7	LOC107805387	AT1G54290	Guard cell
2.13061e-24	0.740999	0.365	0.093	4.3375e-20	7	LOC107802630
2.25828e-24	0.982624	0.73	0.309	4.5974e-20	7	LOC107816008	AT2G41430	Guard cell
5.90055e-24	0.636332	0.331	0.079	1.20123e-19	7	LOC107804908
7.84261e-24	0.782252	0.304	0.071	1.5966e-19	7	LOC107774919	AT2G16500	Companion cell
1.16476e-23	0.909612	0.318	0.078	2.37122e-19	7	LOC107810432
1.91796e-23	1.01089	0.372	0.102	3.90458e-19	7	LOC107781126
5.01786e-23	1.22656	0.595	0.234	1.02154e-18	7	LOC107797981
8.34329e-23	1.1188	0.709	0.31	1.69853e-18	7	LOC107759638
1.28019e-22	0.859603	0.439	0.134	2.60622e-18	7	LOC107817929
3.04246e-22	0.643934	0.399	0.111	6.19385e-18	7	LOC107826845
4.34471e-22	0.780096	0.318	0.08	8.84496e-18	7	LOC107775428
5.96674e-22	0.997414	0.345	0.095	1.21471e-17	7	LOC107805587
1.48199e-21	0.891734	0.554	0.198	3.01703e-17	7	LOC107778847
8.07049e-21	0.611593	0.318	0.082	1.64299e-16	7	LOC107763754
2.29603e-20	0.736976	0.345	0.096	4.67427e-16	7	LOC107797518	AT3G48570	Guard cell
3.09387e-20	1.01627	0.432	0.141	6.29851e-16	7	LOC107799294
4.52748e-20	0.704729	0.345	0.096	9.21705e-16	7	LOC107762570
6.1748e-20	1.05275	0.473	0.165	1.25707e-15	7	LOC107779136
9.98956e-20	0.735262	0.304	0.081	2.03368e-15	7	LOC107795798	AT1G66970	Bundle sheath
1.21944e-19	0.672077	0.405	0.124	2.48253e-15	7	LOC107763558	AT2G41430	Guard cell
2.06368e-19	0.519089	0.419	0.128	4.20125e-15	7	LOC107817779
2.18433e-19	0.752682	0.358	0.105	4.44686e-15	7	LOC107788646
4.45562e-19	0.919167	0.581	0.238	9.07074e-15	7	LOC107805241	AT1G01720	Companion cell
6.03427e-19	0.79531	0.439	0.144	1.22846e-14	7	LOC107828178
2.73166e-18	0.661962	0.345	0.101	5.56112e-14	7	LOC107831940
3.52859e-18	0.567509	0.351	0.103	7.1835e-14	7	LOC107760154
5.13295e-18	1.17474	0.541	0.237	1.04497e-13	7	LOC107810794	AT3G09270	Mesophyll
9.0574e-18	0.575427	0.372	0.113	1.8439e-13	7	LOC107765459
1.04257e-17	0.679787	0.311	0.088	2.12246e-13	7	LOC107803683
2.34469e-17	0.649648	0.507	0.187	4.77332e-13	7	LOC107792071
2.5786e-17	0.566069	0.446	0.151	5.24951e-13	7	LOC107822942
2.68356e-17	0.936894	0.345	0.108	5.4632e-13	7	LOC107822732
1.23409e-16	0.440144	0.514	0.189	2.51235e-12	7	LOC107793526
1.54644e-16	0.72288	0.318	0.097	3.14825e-12	7	LOC107759092	AT3G12630	Guard cell
2.31134e-16	0.905964	0.351	0.118	4.70542e-12	7	LOC107818007	AT1G01470	Companion cell
3.84035e-16	0.713488	0.351	0.114	7.81818e-12	7	LOC107825090	AT3G12920	Guard cell
3.85361e-16	0.517396	0.318	0.095	7.84518e-12	7	LOC107795259
1.29145e-15	0.625817	0.493	0.187	2.62914e-11	7	LOC107832181
1.95968e-15	0.778368	0.473	0.183	3.98952e-11	7	LOC107786341	AT2G46600	Bundle sheath
2.18255e-15	1.05499	0.331	0.113	4.44323e-11	7	LOC107767244
3.29265e-15	1.1935	0.426	0.169	6.70318e-11	7	LOC107825404
1.33022e-14	0.532524	0.331	0.108	2.70806e-10	7	LOC107781984
1.61119e-14	0.419441	0.439	0.161	3.28007e-10	7	LOC107793566
4.13374e-14	0.917358	0.432	0.173	8.41547e-10	7	LOC107810300	AT5G20620	Companion cell
1.02298e-13	0.590146	0.324	0.11	2.08258e-09	7	LOC107772214
1.13749e-13	0.511803	0.52	0.211	2.31571e-09	7	LOC107790674
4.62825e-13	0.44403	0.324	0.111	9.4222e-09	7	LOC107783821	AT3G12630	Guard cell
1.93308e-12	0.596396	0.392	0.153	3.93536e-08	7	LOC107811508
3.04363e-12	0.390834	0.345	0.122	6.19623e-08	7	LOC107826627
8.08038e-12	0.437243	0.311	0.109	1.645e-07	7	LOC107828622
9.64041e-11	0.565731	0.324	0.124	1.9626e-06	7	LOC107776797
3.45933e-09	0.355377	0.392	0.168	7.04251e-05	7	LOC107793480	AT2G46600	Bundle sheath
4.28138e-09	2.02249	0.426	0.239	8.71604e-05	7	LOC107772524
9.88903e-09	0.515627	0.439	0.206	0.000201321	7	LOC107796146	AT5G09960	Guard cell
1.38555e-08	0.456064	0.318	0.135	0.00028207	7	LOC107759371
2.41828e-08	0.401278	0.507	0.246	0.000492313	7	LOC107798177
2.56745e-08	0.841387	0.412	0.209	0.000522682	7	LOC107823949
3.09361e-08	0.537914	0.372	0.175	0.000629797	7	LOC107815174
3.66167e-08	0.673055	0.446	0.235	0.000745443	7	LOC107777670	AT1G64720	Mesophyll
5.54369e-08	0.34142	0.324	0.14	0.00112858	7	LOC107779301	AT2G23130	Guard cell
8.8896e-08	0.400551	0.919	0.677	0.00180974	7	LOC107795135
2.84238e-07	0.398688	0.372	0.174	0.00578651	7	LOC107801653	AT3G10985	Phloem parenchyma cell
3.45379e-07	0.521091	0.358	0.175	0.00703122	7	LOC107766087
4.12136e-07	0.449472	0.351	0.171	0.00839026	7	LOC107770624
5.1502e-07	0.477366	0.608	0.339	0.0104848	7	LOC107803885
5.94113e-07	0.294959	0.466	0.232	0.012095	7	LOC107788093
6.68606e-07	0.378009	0.466	0.244	0.0136115	7	LOC107825035
8.82726e-07	0.258805	0.318	0.145	0.0179705	7	LOC107829234	AT3G21870	Palisade parenchyma
1.16558e-06	0.297967	0.331	0.158	0.0237289	7	LOC107780308
0	4.57527	0.878	0.01	0	8	LOC107807546
0	2.75403	0.561	0.005	0	8	LOC107829515	AT3G16370	Epidermal
5.14259e-274	2.84205	0.61	0.008	1.04693e-269	8	LOC107763684
6.37971e-223	6.58369	0.976	0.033	1.29878e-218	8	LOC107791294
4.54006e-217	3.71351	0.634	0.012	9.24266e-213	8	LOC107759005	AT3G12500	Guard cell
1.14783e-196	2.52721	0.488	0.007	2.33676e-192	8	LOC107788711
1.00578e-180	3.01191	0.463	0.007	2.04757e-176	8	LOC107769403	AT3G16370	Epidermal
2.65823e-176	2.76857	0.537	0.011	5.41162e-172	8	LOC107825649
1.15567e-172	2.75334	0.463	0.008	2.35272e-168	8	LOC107793459	AT5G03120	Epidermal
5.22193e-171	3.31079	0.512	0.01	1.06308e-166	8	LOC107772133
4.54182e-153	3.29629	0.561	0.014	9.24623e-149	8	LOC107771681
3.48364e-150	2.58272	0.537	0.013	7.092e-146	8	LOC107778688	AT1G27950	Epidermal
1.4853e-131	4.54477	0.805	0.039	3.02377e-127	8	LOC107826794	AT3G12500	Guard cell
2.57671e-131	3.43747	0.683	0.027	5.24567e-127	8	LOC107794176
2.24472e-112	2.98878	0.366	0.008	4.56981e-108	8	LOC107827814
1.3688e-100	1.89233	0.341	0.008	2.78661e-96	8	LOC107805948
1.14113e-88	2.25941	0.463	0.018	2.32312e-84	8	LOC107794516	AT2G22170	Epidermal
4.979e-86	3.44673	0.61	0.034	1.01363e-81	8	LOC107787819
1.13151e-83	3.33858	0.707	0.048	2.30352e-79	8	LOC107794479
1.73133e-83	1.93935	0.366	0.011	3.52465e-79	8	LOC107775919	AT2G02100	Phloem parenchyma cell
2.50923e-77	2.26596	0.439	0.018	5.10829e-73	8	LOC107824169
2.64498e-77	2.95208	0.585	0.034	5.38464e-73	8	LOC107785346
1.13474e-67	2.65158	0.585	0.039	2.31011e-63	8	LOC107815747	AT2G22170	Epidermal
1.1799e-58	2.28441	0.659	0.058	2.40205e-54	8	LOC107825008
1.16242e-56	1.93063	0.366	0.018	2.36645e-52	8	LOC107812028
1.83001e-55	1.79262	0.366	0.018	3.72553e-51	8	LOC107783106	AT1G09310	Epidermal
5.70416e-55	1.61235	0.317	0.013	1.16125e-50	8	LOC107787239
1.6517e-51	3.66105	0.78	0.103	3.36254e-47	8	LOC107790279
1.27376e-49	1.66158	0.39	0.023	2.59312e-45	8	LOC107812102
5.33605e-49	1.8757	0.39	0.023	1.08631e-44	8	LOC107829059
8.69929e-44	2.1723	0.39	0.027	1.771e-39	8	LOC107773042
1.50673e-42	2.35275	0.537	0.053	3.0674e-38	8	LOC107809522
2.65542e-41	2.1033	0.39	0.028	5.40591e-37	8	LOC107815746	AT2G22170	Epidermal
1.31229e-37	2.12797	0.488	0.048	2.67157e-33	8	LOC107787710
1.62642e-36	2.08913	0.341	0.025	3.31108e-32	8	LOC107781453	AT1G74670	Bundle sheath
2.47618e-34	2.70883	0.463	0.048	5.04101e-30	8	LOC107810540	AT2G02100	Phloem parenchyma cell
2.43358e-33	1.78121	0.317	0.023	4.95428e-29	8	LOC107775109	AT2G02100	Phloem parenchyma cell
2.10759e-30	1.83901	0.39	0.038	4.29062e-26	8	LOC107775583
1.10157e-22	1.82784	0.561	0.102	2.24258e-18	8	LOC107776224
2.15545e-22	2.03859	0.366	0.046	4.38806e-18	8	LOC107787812
2.60196e-22	2.38799	0.61	0.126	5.29707e-18	8	LOC107794478
6.13558e-22	2.40862	0.756	0.227	1.24908e-17	8	LOC107826360
2.65069e-20	1.50447	0.366	0.049	5.39627e-16	8	LOC107819619	AT3G50830	Guard cell
1.91579e-19	2.08912	0.805	0.276	3.90017e-15	8	LOC107775918	AT2G02100	Phloem parenchyma cell
7.30246e-18	1.46122	0.341	0.048	1.48664e-13	8	LOC107779465	AT3G50830	Guard cell
1.7403e-16	2.02555	0.488	0.104	3.5429e-12	8	LOC107814785
1.80324e-16	1.74163	0.439	0.083	3.67104e-12	8	LOC107814985
3.65315e-16	1.57648	0.463	0.091	7.43708e-12	8	LOC107787802
3.06391e-13	1.82617	0.415	0.088	6.23751e-09	8	LOC107810714
3.71134e-13	1.60749	0.585	0.172	7.55555e-09	8	LOC107825404
1.38922e-12	1.39923	0.488	0.123	2.82818e-08	8	LOC107808758
1.51905e-12	1.67548	0.829	0.472	3.09248e-08	8	LOC107802501
8.20845e-12	1.76751	0.366	0.081	1.67108e-07	8	LOC107812282
4.24484e-11	1.46585	0.829	0.39	8.64165e-07	8	LOC107815080
7.2461e-11	1.56492	0.732	0.323	1.47516e-06	8	LOC107775705
7.94841e-11	1.57449	0.78	0.34	1.61814e-06	8	LOC107801151
9.08955e-11	1.33393	0.415	0.105	1.85045e-06	8	LOC107812623
3.65283e-10	1.35279	0.78	0.393	7.43643e-06	8	LOC107764102
8.64265e-10	1.3267	0.39	0.104	1.75947e-05	8	LOC107797372
1.14569e-09	1.00681	0.341	0.077	2.33239e-05	8	LOC107807755
1.24486e-09	1.14673	0.341	0.078	2.53428e-05	8	LOC107787153
1.73809e-09	1.46417	0.732	0.352	3.5384e-05	8	LOC107774406
3.57401e-09	1.61625	0.512	0.176	7.27597e-05	8	LOC107823411
4.78061e-09	0.902847	0.317	0.072	9.73237e-05	8	LOC107804940
7.18058e-09	1.68434	0.512	0.187	0.000146182	8	LOC107786140
1.16945e-08	1.16256	0.39	0.106	0.000238076	8	LOC107778179	AT2G36060	Guard cell
1.85301e-08	1.3991	0.537	0.217	0.000377236	8	LOC107824084	AT5G17650	Companion cell
2.95632e-08	1.10443	0.341	0.089	0.000601849	8	LOC107771464
4.22828e-08	1.01353	0.463	0.15	0.000860792	8	LOC107786260
5.81863e-08	1.56642	0.805	0.456	0.00118456	8	LOC107787825	AT2G38870	Mesophyll
5.91085e-08	0.934943	0.537	0.184	0.00120333	8	LOC107816752
7.70733e-08	1.85928	0.415	0.141	0.00156906	8	LOC107794263
8.81459e-08	1.11034	0.488	0.171	0.00179448	8	LOC107769056
9.66253e-08	1.33076	0.854	0.761	0.0019671	8	LOC107770403	AT1G74670	Bundle sheath
9.90621e-08	1.23347	0.317	0.086	0.00201671	8	LOC107817936	AT5G17650	Companion cell
1.08972e-07	1.19869	0.415	0.134	0.00221844	8	LOC107814761
1.48207e-07	1.25268	0.659	0.315	0.0030172	8	LOC107826207	AT2G16850	Vasculature
1.67325e-07	0.930625	0.341	0.093	0.0034064	8	LOC107830234
1.97827e-07	1.11651	0.317	0.087	0.00402736	8	LOC107778614
2.14961e-07	1.28159	0.561	0.241	0.00437617	8	LOC107797981
3.37952e-07	0.826264	0.317	0.084	0.00688003	8	LOC107821737	AT1G76200	Guard cell
1.02795e-06	1.04829	0.512	0.207	0.020927	8	LOC107827212
1.13551e-06	1.06538	0.707	0.444	0.0231167	8	LOC107825853
1.52705e-06	1.09875	0.585	0.291	0.0310876	8	LOC107801011
1.55474e-06	1.35011	0.756	0.454	0.0316515	8	LOC107794480	AT2G38870	Mesophyll
1.78334e-06	0.821273	0.537	0.214	0.0363052	8	LOC107792692
3.06623e-52	2.25451	0.538	0.014	6.24223e-48	9	LOC107787239
1.37592e-49	1.66556	0.385	0.008	2.8011e-45	9	LOC107773552
1.2046e-36	1.28902	0.385	0.01	2.45232e-32	9	LOC107813293	AT5G20090	Companion cell
8.31347e-36	2.20147	0.462	0.016	1.69246e-31	9	LOC107778688	AT1G27950	Epidermal
7.21717e-32	1.14791	0.308	0.008	1.46927e-27	9	LOC107780748
3.00358e-28	1.65595	0.308	0.009	6.11468e-24	9	LOC107830512	AT2G13820	Vasculature
3.20323e-27	2.11405	0.538	0.029	6.52114e-23	9	LOC107790376
6.30186e-27	2.11788	0.615	0.037	1.28293e-22	9	LOC107809892
1.21222e-26	1.12536	0.462	0.021	2.46783e-22	9	LOC107784773
8.1443e-25	1.4919	0.385	0.016	1.65802e-20	9	LOC107775078
1.4141e-24	1.39134	0.308	0.01	2.87883e-20	9	LOC107793459	AT5G03120	Epidermal
1.89733e-24	1.2895	0.462	0.023	3.86258e-20	9	LOC107771090
2.50805e-24	1.04575	0.385	0.016	5.10589e-20	9	LOC107774631	AT2G43680	Guard cell
2.75859e-24	1.37621	0.308	0.01	5.61594e-20	9	LOC107803056	AT1G10690	Companion cell
3.10528e-24	2.00568	0.538	0.032	6.32173e-20	9	LOC107793818
1.09877e-23	1.91705	0.462	0.024	2.23688e-19	9	LOC107767245	AT2G27510	Guard cell
2.06013e-22	3.34489	0.538	0.036	4.194e-18	9	LOC107763147
1.99898e-21	2.11815	0.692	0.059	4.06953e-17	9	LOC107832543	AT3G16240	Guard cell
3.38708e-21	1.47222	0.462	0.027	6.89541e-17	9	LOC107789005	AT2G20490	Palisade parenchyma
2.32335e-20	1.51271	0.308	0.013	4.72988e-16	9	LOC107805897
1.77333e-19	0.82673	0.308	0.013	3.61015e-15	9	LOC107789575	AT1G60995	Guard cell
1.00781e-18	1.34533	0.462	0.03	2.05169e-14	9	LOC107814238	AT2G20270	Mesophyll
1.11269e-18	1.10247	0.308	0.014	2.26522e-14	9	LOC107825649
1.84444e-18	1.16434	0.385	0.021	3.75492e-14	9	LOC107786588	AT3G05700	Spongy parenchyma
2.1312e-18	0.89983	0.308	0.014	4.3387e-14	9	LOC107778387	AT2G38310	Guard cell
3.0271e-18	1.60096	0.385	0.022	6.16256e-14	9	LOC107825004
3.19471e-18	0.960328	0.308	0.014	6.5038e-14	9	LOC107792230	AT2G23320	Phloem parenchyma cell
1.39339e-17	1.03725	0.308	0.015	2.83666e-13	9	LOC107771116
1.78285e-17	0.86205	0.385	0.022	3.62952e-13	9	LOC107831317
2.58737e-17	0.829304	0.308	0.015	5.26736e-13	9	LOC107797108	AT1G27090	Guard cell
1.34066e-16	1.09957	0.385	0.024	2.72932e-12	9	LOC107791776	AT1G71430	Spongy parenchyma
1.52009e-16	1.65133	0.385	0.024	3.09461e-12	9	LOC107824164	AT3G07880	Guard cell
3.766e-15	1.43793	0.308	0.017	7.66683e-11	9	LOC107798910	AT1G68310	Spongy parenchyma
7.05242e-15	0.940358	0.308	0.017	1.43573e-10	9	LOC107820727
8.29411e-15	2.18063	0.462	0.041	1.68851e-10	9	LOC107815908	AT3G02110	Epidermal
1.16928e-14	1.70424	0.462	0.039	2.38043e-10	9	LOC107830560
3.357e-14	1.29991	0.385	0.028	6.83417e-10	9	LOC107807147
2.14103e-13	1.1747	0.462	0.041	4.35871e-09	9	LOC107815578
2.57475e-13	1.83439	0.385	0.03	5.24169e-09	9	LOC107832258	AT5G05710	Guard cell
3.04632e-13	0.772324	0.385	0.029	6.2017e-09	9	LOC107792463
5.30211e-13	0.62151	0.308	0.02	1.0794e-08	9	LOC107830804	AT3G10030	Vasculature
8.04196e-13	1.75488	0.769	0.114	1.63718e-08	9	LOC107813826	AT4G01000	Guard cell
8.14147e-13	1.1992	0.385	0.031	1.65744e-08	9	LOC107811604	AT1G42990	Epidermal
9.99801e-13	1.01217	0.308	0.02	2.03539e-08	9	LOC107778555
1.12061e-12	0.915882	0.308	0.02	2.28134e-08	9	LOC107778370	AT2G16800	Spongy parenchyma
1.30052e-12	1.1677	0.385	0.031	2.6476e-08	9	LOC107776198
1.58051e-12	1.68147	0.538	0.061	3.21759e-08	9	LOC107811993	AT3G18050	Bundle sheath
2.05447e-12	0.741017	0.308	0.021	4.18249e-08	9	LOC107819184	AT5G25360	Companion cell
2.33292e-12	0.885842	0.308	0.021	4.74935e-08	9	LOC107761323
2.34332e-12	1.03011	0.385	0.032	4.77053e-08	9	LOC107767433	AT5G06700	Epidermal
2.43338e-12	0.981028	0.308	0.021	4.95387e-08	9	LOC107802894
4.02676e-12	0.910187	0.308	0.021	8.19768e-08	9	LOC107769562
4.02704e-12	0.882671	0.385	0.032	8.19824e-08	9	LOC107791044
4.20057e-12	2.82459	0.923	0.202	8.55152e-08	9	LOC107832044	AT2G18050	Mesophyll
4.6746e-12	0.79649	0.308	0.021	9.51656e-08	9	LOC107797205	AT3G51370	Guard cell
4.84711e-12	1.06757	0.308	0.021	9.86775e-08	9	LOC107776321
5.29869e-12	1.55373	0.538	0.063	1.07871e-07	9	LOC107829684	AT3G18490	Epidermal
9.20265e-12	1.8402	0.615	0.081	1.87348e-07	9	LOC107828040
9.382e-12	2.38336	0.846	0.171	1.90999e-07	9	LOC107769056
1.36868e-11	1.02163	0.308	0.022	2.78636e-07	9	LOC107831628	AT3G26744	Guard cell
1.50923e-11	1.04291	0.462	0.047	3.07249e-07	9	LOC107805709	AT3G49010	Phloem parenchyma cell
1.6641e-11	1.14031	0.385	0.034	3.38777e-07	9	LOC107762115
1.9557e-11	1.14672	0.385	0.034	3.98142e-07	9	LOC107763174	AT3G06400	Guard cell
2.25556e-11	0.956618	0.385	0.034	4.59186e-07	9	LOC107806579
3.25859e-11	1.30112	0.538	0.064	6.63385e-07	9	LOC107766230	AT5G20920	Guard cell
4.63596e-11	0.883574	0.308	0.023	9.4379e-07	9	LOC107823709	AT2G32765	Guard cell
4.871e-11	0.863309	0.308	0.023	9.91638e-07	9	LOC107785219	AT3G29280	Palisade parenchyma
5.21179e-11	1.52938	0.692	0.107	1.06102e-06	9	LOC107778179	AT2G36060	Guard cell
5.59514e-11	1.06691	0.462	0.049	1.13906e-06	9	LOC107815422
6.36321e-11	0.877832	0.308	0.024	1.29542e-06	9	LOC107776932
7.4136e-11	0.570604	0.308	0.024	1.50926e-06	9	LOC107797660	AT1G12390	Guard cell
8.11593e-11	1.00805	0.308	0.024	1.65224e-06	9	LOC107766082	AT1G76560	Guard cell
8.21338e-11	0.699099	0.308	0.024	1.67208e-06	9	LOC107763983	AT2G45060	Spongy parenchyma
9.94576e-11	0.717494	0.308	0.024	2.02476e-06	9	LOC107814593	AT2G32720	Epidermal
1.1225e-10	0.716531	0.308	0.024	2.28518e-06	9	LOC107761710	AT5G22080	Guard cell
1.3658e-10	1.05839	0.308	0.025	2.7805e-06	9	LOC107823204	AT1G76560	Guard cell
2.90416e-10	1.03532	0.385	0.038	5.91229e-06	9	LOC107773974
3.08947e-10	0.592693	0.308	0.025	6.28954e-06	9	LOC107760244
3.79448e-10	1.21628	0.462	0.053	7.7248e-06	9	LOC107817504	AT1G27400	Phloem parenchyma cell
3.8685e-10	0.832368	0.308	0.025	7.87549e-06	9	LOC107775003
5.54743e-10	0.87303	0.308	0.026	1.12935e-05	9	LOC107806009
6.00811e-10	1.06903	0.308	0.026	1.22313e-05	9	LOC107774338
7.83401e-10	1.65352	0.692	0.116	1.59485e-05	9	LOC107782257
8.694e-10	1.57738	0.462	0.058	1.76992e-05	9	LOC107811518	AT3G49260	Guard cell
8.90651e-10	1.53692	0.538	0.077	1.81319e-05	9	LOC107785592
9.89414e-10	1.57363	0.462	0.057	2.01425e-05	9	LOC107795717
9.95239e-10	0.659597	0.308	0.026	2.02611e-05	9	LOC107816826
1.21267e-09	1.28455	0.692	0.114	2.46876e-05	9	LOC107803515
1.43121e-09	0.943351	0.385	0.04	2.91367e-05	9	LOC107819088
1.48766e-09	1.15933	0.385	0.041	3.02859e-05	9	LOC107820174
1.59896e-09	1.20359	0.308	0.028	3.25517e-05	9	LOC107808145	AT3G28730	Guard cell
1.64251e-09	1.03586	0.538	0.073	3.34383e-05	9	LOC107795150	AT5G20290	Phloem parenchyma cell
2.05091e-09	1.49484	0.538	0.078	4.17524e-05	9	LOC107760324
2.31291e-09	0.771877	0.308	0.027	4.70862e-05	9	LOC107810931
2.44199e-09	1.16314	0.538	0.075	4.9714e-05	9	LOC107785716
2.46468e-09	1.03695	0.308	0.028	5.0176e-05	9	LOC107765015
2.56865e-09	0.6828	0.308	0.028	5.22926e-05	9	LOC107800703
2.74358e-09	0.873203	0.385	0.041	5.58539e-05	9	LOC107783576
2.85143e-09	0.691234	0.385	0.041	5.80493e-05	9	LOC107803249
3.15645e-09	0.829238	0.308	0.028	6.42589e-05	9	LOC107818565	AT2G40660	Palisade parenchyma
3.42032e-09	1.29739	0.385	0.043	6.96309e-05	9	LOC107778300	AT3G45980	Phloem parenchyma cell
4.06156e-09	0.923959	0.385	0.042	8.26852e-05	9	LOC107813016	AT1G70160	Epidermal
4.07598e-09	1.39817	0.692	0.123	8.29788e-05	9	LOC107823973
5.07062e-09	1.12373	0.308	0.029	0.000103228	9	LOC107781290
6.61898e-09	0.743972	0.308	0.029	0.000134749	9	LOC107793232
6.81392e-09	1.04027	0.385	0.044	0.000138718	9	LOC107816664	AT2G38310	Guard cell
7.14829e-09	1.42711	0.769	0.153	0.000145525	9	LOC107814059
7.33339e-09	0.565962	0.308	0.029	0.000149293	9	LOC107813967
8.18736e-09	1.33548	0.538	0.08	0.000166678	9	LOC107798680	AT3G51880	Guard cell
8.27648e-09	0.744805	0.308	0.029	0.000168493	9	LOC107759417	AT5G05010	Guard cell
8.86021e-09	1.48776	0.308	0.03	0.000180376	9	LOC107770224
8.9583e-09	1.09057	0.615	0.099	0.000182373	9	LOC107769561
8.97197e-09	0.997621	0.308	0.03	0.000182651	9	LOC107787637	AT1G02870	Guard cell
9.17616e-09	1.24268	0.385	0.045	0.000186808	9	LOC107792884	AT4G01000	Guard cell
1.05113e-08	1.17367	0.692	0.122	0.000213988	9	LOC107772211	AT2G02760	Guard cell
1.37492e-08	1.57845	0.538	0.087	0.000279905	9	LOC107828876
1.39637e-08	0.809877	0.308	0.03	0.000284272	9	LOC107789512
1.49572e-08	0.560709	0.308	0.03	0.000304499	9	LOC107779317	AT5G08420	Guard cell
1.57171e-08	0.985682	0.538	0.08	0.000319968	9	LOC107791460	AT2G26240	Epidermal
1.59585e-08	1.15746	0.615	0.102	0.000324882	9	LOC107800228
1.85747e-08	0.81786	0.308	0.03	0.000378145	9	LOC107803960
1.93694e-08	1.88306	0.615	0.12	0.000394322	9	LOC107822646
2.01558e-08	0.540766	0.308	0.03	0.000410333	9	LOC107829137	AT1G29850	Guard cell
2.06572e-08	0.77228	0.308	0.03	0.000420539	9	LOC107774006	AT5G06140	Guard cell
2.07316e-08	0.661451	0.308	0.03	0.000422055	9	LOC107798497
2.32146e-08	0.889784	0.385	0.046	0.000472603	9	LOC107806245	AT3G22660	Mesophyll
2.55925e-08	0.912392	0.308	0.031	0.000521012	9	LOC107764645	AT5G02710	Mesophyll
2.58816e-08	0.884762	0.308	0.031	0.000526897	9	LOC107781032	AT3G27090	Guard cell
2.74158e-08	1.48738	0.538	0.089	0.000558131	9	LOC107790012	AT3G53890	Mesophyll
2.86341e-08	1.43066	0.692	0.133	0.000582934	9	LOC107804665
3.45135e-08	1.24701	0.385	0.048	0.000702625	9	LOC107766976	AT5G08180	Phloem parenchyma cell
3.52684e-08	0.702836	0.308	0.031	0.000717995	9	LOC107774881	AT3G25150	Guard cell
3.6e-08	1.39867	0.846	0.195	0.000732889	9	LOC107788457
3.75117e-08	0.778797	0.462	0.063	0.000763663	9	LOC107784996
4.61679e-08	1.26586	0.538	0.088	0.000939887	9	LOC107774495	AT1G66400	Epidermal
6.18699e-08	1.09596	0.538	0.086	0.00125955	9	LOC107817936	AT5G17650	Companion cell
6.23276e-08	0.723808	0.308	0.032	0.00126887	9	LOC107818248	AT5G24810	Adaxial pavement cell
6.77683e-08	1.44993	0.615	0.115	0.00137963	9	LOC107776783
6.80111e-08	1.01279	0.462	0.067	0.00138457	9	LOC107818750
7.01882e-08	0.897044	0.308	0.033	0.00142889	9	LOC107791557
7.15097e-08	0.661072	0.385	0.048	0.0014558	9	LOC107786983
8.72139e-08	1.16534	0.462	0.069	0.0017755	9	LOC107780928
9.53302e-08	0.598254	0.308	0.033	0.00194073	9	LOC107787376
9.92068e-08	0.870832	0.385	0.049	0.00201965	9	LOC107831582
1.05538e-07	0.843259	0.308	0.034	0.00214855	9	LOC107803886
1.06306e-07	1.03931	0.308	0.034	0.00216418	9	LOC107786930
1.29891e-07	1.42472	0.615	0.12	0.00264432	9	LOC107788247
1.42769e-07	1.46594	0.769	0.183	0.00290648	9	LOC107789948	AT3G27090	Guard cell
1.57447e-07	1.70504	0.538	0.102	0.00320531	9	LOC107813446
1.63602e-07	1.85465	0.385	0.055	0.00333061	9	LOC107800943
1.7112e-07	1.56783	1	0.496	0.00348367	9	LOC107802477
1.71638e-07	1.65657	0.769	0.199	0.00349421	9	LOC107820787
1.75177e-07	1.2176	1	0.265	0.00356625	9	LOC107768485	AT3G04920	Phloem parenchyma cell
1.78444e-07	1.77029	0.692	0.178	0.00363276	9	LOC107760024	AT2G21660	Guard cell
1.82197e-07	0.957827	0.308	0.035	0.00370916	9	LOC107771978
1.89817e-07	0.766278	0.462	0.069	0.00386429	9	LOC107805493
2.07888e-07	0.828508	0.308	0.035	0.00423217	9	LOC107766648
2.50756e-07	1.24698	0.846	0.206	0.00510488	9	LOC107829149	AT3G05590	Phloem parenchyma cell
2.5356e-07	0.622088	0.308	0.035	0.00516198	9	LOC107818302	AT5G06360	Guard cell
2.7011e-07	1.83341	0.923	0.291	0.00549889	9	LOC107801011
2.95371e-07	1.0836	0.308	0.036	0.00601317	9	LOC107812106	AT2G16720	Mesophyll
3.08757e-07	2.10661	0.769	0.21	0.00628568	9	LOC107773505
3.17543e-07	0.912632	0.308	0.036	0.00646455	9	LOC107773124	AT1G24450	Guard cell
3.23424e-07	1.29971	0.769	0.183	0.00658426	9	LOC107775737
3.25532e-07	0.893411	0.615	0.114	0.00662719	9	LOC107765881
3.35871e-07	1.02066	0.462	0.073	0.00683767	9	LOC107773755	AT1G04340	Guard cell
3.71958e-07	1.01017	0.462	0.073	0.00757233	9	LOC107794992
4.05452e-07	1.20489	0.692	0.146	0.00825418	9	LOC107814345	AT3G53890	Mesophyll
4.10874e-07	0.851652	0.308	0.036	0.00836456	9	LOC107787447
4.11767e-07	0.877173	0.385	0.053	0.00838275	9	LOC107816468	AT1G11530	Spongy parenchyma
4.2774e-07	1.37377	0.923	0.254	0.00870792	9	LOC107824112	AT3G02080	Mesophyll
4.80072e-07	0.608542	0.308	0.036	0.0097733	9	LOC107803210
4.85271e-07	1.21437	0.462	0.076	0.00987915	9	LOC107793869	AT2G04630	Palisade parenchyma
4.94665e-07	0.884088	0.692	0.14	0.0100704	9	LOC107832275	AT2G29960	Guard cell
4.95767e-07	1.0465	0.385	0.055	0.0100928	9	LOC107790349
5.31747e-07	1.30452	0.462	0.077	0.0108253	9	LOC107785391	AT1G61780	Mesophyll
5.666e-07	0.954965	0.385	0.055	0.0115348	9	LOC107825723	AT5G04600	Guard cell
5.75518e-07	0.899118	0.308	0.037	0.0117164	9	LOC107769239	AT3G11830	Guard cell
6.07043e-07	0.831921	0.385	0.055	0.0123582	9	LOC107770386
6.15639e-07	0.867665	0.308	0.037	0.0125332	9	LOC107814807	AT3G29320	Bundle sheath
6.37437e-07	0.745378	0.308	0.037	0.0129769	9	LOC107793128
6.48864e-07	1.11659	0.462	0.077	0.0132096	9	LOC107812523
7.03968e-07	0.892584	0.462	0.075	0.0143314	9	LOC107789133
7.05486e-07	0.876604	0.462	0.074	0.0143623	9	LOC107828640	AT3G54890	Mesophyll
7.14528e-07	0.900729	0.385	0.055	0.0145464	9	LOC107815602
7.20238e-07	0.566922	0.308	0.037	0.0146626	9	LOC107806079
8.12053e-07	1.15307	0.692	0.149	0.0165318	9	LOC107803599
8.28501e-07	0.836726	0.385	0.055	0.0168666	9	LOC107816859	AT2G32720	Epidermal
8.44866e-07	0.777295	0.308	0.038	0.0171998	9	LOC107797484	AT1G51650	Companion cell
8.56059e-07	1.32036	0.538	0.105	0.0174277	9	LOC107776224
8.81794e-07	0.641835	0.385	0.055	0.0179516	9	LOC107819648
9.41225e-07	1.11009	0.462	0.078	0.0191615	9	LOC107767142	AT2G23090	Guard cell
9.42762e-07	1.69125	0.846	0.25	0.0191928	9	LOC107828686	AT3G47370	Mesophyll
9.83986e-07	0.828685	0.308	0.038	0.020032	9	LOC107801176	AT3G11830	Guard cell
1.00921e-06	1.69698	0.846	0.281	0.0205454	9	LOC107764684
1.0675e-06	0.822749	0.308	0.038	0.0217322	9	LOC107817999	AT2G37678	Spongy parenchyma
1.11203e-06	0.995173	0.385	0.057	0.0226387	9	LOC107790011
1.16782e-06	0.449873	0.308	0.038	0.0237744	9	LOC107810157	AT5G09830	Guard cell
1.37831e-06	2.01869	0.846	0.293	0.0280596	9	LOC107832143
1.40357e-06	0.67502	0.385	0.056	0.0285739	9	LOC107777582	AT3G45980	Phloem parenchyma cell
1.45346e-06	1.09457	0.769	0.183	0.0295895	9	LOC107766924	AT1G09640	Guard cell
1.49189e-06	1.60035	0.615	0.149	0.0303718	9	LOC107759872
1.5216e-06	0.965952	0.385	0.058	0.0309767	9	LOC107803284
1.658e-06	0.738464	0.308	0.039	0.0337536	9	LOC107817476
1.69409e-06	0.692464	0.308	0.039	0.0344883	9	LOC107779372	AT4G08310	Palisade parenchyma
1.7571e-06	0.579465	0.385	0.057	0.035771	9	LOC107776430
1.84071e-06	0.682531	0.308	0.039	0.0374732	9	LOC107817947	AT1G71780	Companion cell
1.84694e-06	2.25928	0.923	0.499	0.0376	9	LOC107770659
1.88972e-06	0.875207	0.462	0.079	0.038471	9	LOC107799246
1.90308e-06	1.12667	0.538	0.105	0.0387429	9	LOC107797372
2.02219e-06	0.892325	0.538	0.102	0.0411677	9	LOC107793461	AT2G37120	Guard cell
2.1073e-06	0.493157	0.308	0.039	0.0429004	9	LOC107759931	AT3G12020	Guard cell
2.14485e-06	0.741117	0.385	0.058	0.0436649	9	LOC107761508	AT2G37550	Guard cell
2.15716e-06	0.970288	0.462	0.08	0.0439155	9	LOC107809785
2.19885e-06	0.669095	0.538	0.1	0.0447642	9	LOC107809779	AT2G19730	Mesophyll
2.30051e-06	0.846784	0.308	0.04	0.0468339	9	LOC107812295
2.38439e-06	0.580735	0.308	0.04	0.0485414	9	LOC107822207	AT1G44835	Spongy parenchyma
2.44806e-06	0.977612	0.308	0.041	0.0498376	9	LOC107773773
