# Supplementary material for: Single-cell transcriptome sequencing of plant leaf expressing anti-HER2 VHH–FcK cancer therapeutic protein
Source: Sci Data. 2023 Dec 19;10:911. doi: 10.1038/s41597-023-02833-5 (PMC10730532; doi:10.1038/s41597-023-02833-5)
Supplement: Supplementary file 3 — Table S2 [file 41597_2023_2833_MOESM3_ESM.xlsx]

## Sheet: Table S2
Supplementary Table S2. Statistics of scRNA-seq and bulk RNA-seq datasets used in this study
	Sequencing type	Total read pairs	Total read base pairs	GC (%)	Q20 (%)	Q30 (%)	Mapped reads (%)
Bulk RNA-seq (raw)	Paired-end	37287369	3766024269	43.12	97.95	94.44	-
Bulk RNA-seq (trimmed)	Paired-end	36389004	3655424955	43.14	98.74	95.47	96.71
scRNA-seq (raw)	Paired-end	402787243	47528894674	45.51	97.05	93.19	93
