# Supplementary material for: Single-cell transcriptome sequencing of plant leaf expressing anti-HER2 VHH–FcK cancer therapeutic protein
Source: Sci Data. 2023 Dec 19;10:911. doi: 10.1038/s41597-023-02833-5 (PMC10730532; doi:10.1038/s41597-023-02833-5)
Supplement: Supplementary file 4 — Table S3 [file 41597_2023_2833_MOESM4_ESM.xlsx]

## Sheet: Table S3
Supplementary Table S3. List of filtered genes caused by protoplast isolation and transgene
GeneID	Gene description	GOterm
LOC107758907	uncharacterized LOC107758907
LOC107758946	leucine-rich repeat extensin-like protein 4	GO:0005515
LOC107758958	metallothiol transferase FosB-like
LOC107758960	probable sulfate transporter 3.5	GO:0008272,GO:0015116,GO:0016021
LOC107758994	peroxidase 19-like	GO:0004601,GO:0006979,GO:0020037,GO:0042744,GO:0055114
LOC107759014	agamous-like MADS-box protein AGL80	GO:0000981,GO:0000987,GO:0003677,GO:0045944,GO:0046983
LOC107759033	RING-H2 finger protein ATL16-like
LOC107759050	uncharacterized LOC107759050
LOC107759075	ABC transporter G family member 1-like	GO:0005524,GO:0016020,GO:0042626
LOC107759087	cell division cycle protein 48 homolog	GO:0005524,GO:0016887
LOC107759093	uncharacterized LOC107759093
LOC107759105	uncharacterized LOC107759105
LOC107759135	B3 domain-containing protein REM16-like	GO:0003677
LOC107759150	dehydration-responsive element-binding protein 1F-like	GO:0003700,GO:0006355
LOC107759196	uncharacterized LOC107759196
LOC107759259	probable protein phosphatase 2C 75	GO:0016791
LOC107759332	serine/threonine-protein kinase At3g07070-like	GO:0004672,GO:0005524,GO:0006468
LOC107759397	probable protein S-acyltransferase 1	GO:0016409
LOC107759415	uncharacterized LOC107759415
LOC107759429	F-box/kelch-repeat protein At3g17530-like	GO:0005515
LOC107759449	uncharacterized LOC107759449
LOC107759538	lysine histidine transporter-like 8
LOC107759564	uncharacterized LOC107759564
LOC107759570	septum-promoting GTP-binding protein 1-like	GO:0003924,GO:0005525
LOC107759669	beta-amyrin 11-oxidase-like	GO:0005506,GO:0016705,GO:0020037,GO:0055114
LOC107759678	phospholipase A(1) DAD1, chloroplastic-like	GO:0006629
LOC107759683	G-type lectin S-receptor-like serine/threonine-protein kinase At4g27290	GO:0048544
LOC107759722	uncharacterized LOC107759722
LOC107759734	laccase-21-like, transcript variant X2	GO:0005507,GO:0016491,GO:0055114
LOC107759777	zinc finger BED domain-containing protein DAYSLEEPER-like	GO:0003677
LOC107759789	uncharacterized LOC107759789
LOC107759808	2-alkenal reductase (NADP(+)-dependent)-like
LOC107759827	uncharacterized LOC107759827
LOC107759849	uncharacterized LOC107759849
LOC107759869	patatin-like protein 2	GO:0006629
LOC107759892	dirigent protein 24-like
LOC107759919	uncharacterized LOC107759919
LOC107759923	uncharacterized LOC107759923, transcript variant X2
LOC107759929	uncharacterized LOC107759929
LOC107759971	uncharacterized LOC107759971
LOC107760069	DNA polymerase epsilon catalytic subunit A-like	GO:0000166,GO:0003677
LOC107760118	uncharacterized LOC107760118
LOC107760268	germin-like protein 11-1
LOC107760292	NADH-ubiquinone oxidoreductase chain 1-like	GO:0016020,GO:0055114
LOC107760378	putative B3 domain-containing protein At5g35780
LOC107760411	uncharacterized LOC107760411
LOC107760428	17.1 kDa class II heat shock protein-like
LOC107760435	myb-related protein Myb4-like, transcript variant X2
LOC107760452	uncharacterized LOC107760452
LOC107760470	WEB family protein At5g55860-like, transcript variant X1
LOC107760502	uncharacterized LOC107760502
LOC107760579	uncharacterized LOC107760579	GO:0003676
LOC107760604	synaptotagmin-1-like
LOC107760633	craniofacial development protein 2-like
LOC107760808	serine/threonine-protein kinase CDL1-like	GO:0004672,GO:0005524,GO:0006468
LOC107760833	transcription factor bHLH18-like	GO:0046983
LOC107760903	uncharacterized LOC107760903
LOC107760919	fatty acid desaturase 4, chloroplastic-like
LOC107760923	protein FAR1-RELATED SEQUENCE 4-like	GO:0008270
LOC107760946	uncharacterized LOC107760946
LOC107760948	ferric reduction oxidase 2-like	GO:0016491,GO:0055114
LOC107760949	serpin-ZX-like
LOC107760968	uncharacterized LOC107760968
LOC107760974	alpha-1,4-glucan-protein synthase [UDP-forming] 1-like
LOC107760986	beta-carotene isomerase D27, chloroplastic-like, transcript variant X2	GO:0005506
LOC107761003	cytochrome P450 71A4-like	GO:0005506,GO:0016705,GO:0020037,GO:0055114
LOC107761006	protein UPSTREAM OF FLC-like, transcript variant X1
LOC107761009	zinc finger BED domain-containing protein RICESLEEPER 2-like	GO:0003677,GO:0046983
LOC107761026	uncharacterized LOC107761026
LOC107761051	uncharacterized LOC107761051
LOC107761076	annexin D4-like, transcript variant X1	GO:0005509,GO:0005544
LOC107761080	uncharacterized LOC107761080	GO:0008270
LOC107761081	uncharacterized LOC107761081
LOC107761110	uncharacterized LOC107761110
LOC107761161	em protein H5
LOC107761178	uncharacterized LOC107761178
LOC107761299	LRR receptor-like serine/threonine-protein kinase FLS2	GO:0005515
LOC107761361	uncharacterized LOC107761361, transcript variant X1
LOC107761437	uncharacterized LOC107761437
LOC107761480	phosphatidylinositol 4-phosphate 5-kinase 6-like	GO:0016307,GO:0046488
LOC107761604	polygalacturonase-like	GO:0004650,GO:0005975
LOC107761606	probable carboxylesterase 17	GO:0016787
LOC107761612	NADH dehydrogenase [ubiquinone] iron-sulfur protein 2-like	GO:0016651,GO:0048038,GO:0051287,GO:0055114
LOC107761624	cytochrome P450 76AD1-like, transcript variant X3	GO:0005506,GO:0016705,GO:0020037,GO:0055114
LOC107761633	uncharacterized LOC107761633
LOC107761687	phospholipase D alpha 4-like	GO:0003824
LOC107761711	histidine kinase CKI1-like
LOC107761721	protein STRICTOSIDINE SYNTHASE-LIKE 13-like	GO:0009058,GO:0016844
LOC107761791	protein SRG1-like	GO:0016491,GO:0055114
LOC107761794	callose synthase 5	GO:0000148,GO:0003843,GO:0006075,GO:0016020
LOC107761807	stigma-specific STIG1-like protein 1
LOC107761808	uncharacterized LOC107761808
LOC107762088	uncharacterized LOC107762088
LOC107762121	hevamine-A-like	GO:0005975
LOC107762190	uncharacterized LOC107762190
LOC107762331	uncharacterized LOC107762331
LOC107762354	phosphatidylinositol 4-kinase alpha 2-like
LOC107762412	uncharacterized LOC107762412
LOC107762471	endonuclease III homolog 2, chloroplastic-like, transcript variant X1	GO:0003677,GO:0006284
LOC107762494	uncharacterized LOC107762494
LOC107762496	uncharacterized LOC107762496
LOC107762545	uncharacterized LOC107762545
LOC107762581	agamous-like MADS-box protein AGL29	GO:0003677,GO:0046983
LOC107762660	laccase-12-like	GO:0005507,GO:0016491,GO:0055114
LOC107762676	uncharacterized LOC107762676
LOC107762713	uncharacterized LOC107762713
LOC107762741	uncharacterized LOC107762741
LOC107762837	lamin-like protein	GO:0009055
LOC107762865	cytochrome P450 86A1-like	GO:0005506,GO:0016705,GO:0020037,GO:0055114
LOC107762878	tubulin alpha-3 chain-like	GO:0003924
LOC107762880	uncharacterized LOC107762880
LOC107762881	uncharacterized LOC107762881
LOC107762902	pentatricopeptide repeat-containing protein At1g07740, mitochondrial-like
LOC107762933	uncharacterized LOC107762933
LOC107762942	uncharacterized LOC107762942	GO:0003676,GO:0004523
LOC107762947	uncharacterized LOC107762947
LOC107763006	MAP7 domain-containing protein 2-like
LOC107763012	probable galacturonosyltransferase-like 4	GO:0016757
LOC107763020	glycerophosphodiester phosphodiesterase GDPD3-like	GO:0006629,GO:0008081
LOC107763045	uncharacterized LOC107763045	GO:0003676,GO:0004523
LOC107763172	nucleolar protein 58-like
LOC107763182	feruloyl CoA ortho-hydroxylase 2-like	GO:0016491,GO:0055114
LOC107763277	uncharacterized LOC107763277
LOC107763282	uncharacterized LOC107763282	GO:0008270
LOC107763290	endoglucanase 12-like	GO:0004553,GO:0005975
LOC107763325	uncharacterized LOC107763325	GO:0009733
LOC107763333	em-like protein
LOC107763431	tubulin beta chain-like	GO:0003924
LOC107763459	uncharacterized LOC107763459	GO:0006355
LOC107763509	E3 ubiquitin-protein ligase ATL4-like
LOC107763517	uncharacterized LOC107763517
LOC107763527	chaperone protein ClpB1	GO:0005524,GO:0016887
LOC107763642	linoleate 13S-lipoxygenase 2-1, chloroplastic-like	GO:0016702,GO:0046872,GO:0055114
LOC107763663	putative nuclease HARBI1
LOC107763672	uncharacterized mitochondrial protein AtMg00810-like
LOC107763689	cyclin-A2-3-like
LOC107763786	cytokinin hydroxylase-like	GO:0005506,GO:0016705,GO:0020037,GO:0055114
LOC107763838	protein trichome birefringence-like 33
LOC107763876	uncharacterized LOC107763876, transcript variant X1
LOC107763905	uncharacterized LOC107763905
LOC107763925	acetyl-CoA-benzylalcohol acetyltransferase-like	GO:0016747
LOC107763961	uncharacterized protein At4g04980-like
LOC107763972	WUSCHEL-related homeobox 1-like	GO:0003677
LOC107763994	uncharacterized LOC107763994
LOC107764023	uncharacterized LOC107764023
LOC107764061	uncharacterized LOC107764061
LOC107764064	14 kDa proline-rich protein DC2.15-like
LOC107764086	type I inositol polyphosphate 5-phosphatase 5-like
LOC107764110	uncharacterized LOC107764110
LOC107764128	F-box/FBD/LRR-repeat protein At5g53840-like
LOC107764191	uncharacterized LOC107764191
LOC107764265	uncharacterized LOC107764265
LOC107764290	pectinesterase-like	GO:0004857,GO:0030599,GO:0042545
LOC107764318	putative protein TPRXL
LOC107764429	F-box protein PP2-A13-like
LOC107764458	galactoside 2-alpha-L-fucosyltransferase-like	GO:0008107,GO:0016020,GO:0042546
LOC107764473	WRKY transcription factor 22-like	GO:0003700,GO:0006355,GO:0043565
LOC107764476	uncharacterized LOC107764476
LOC107764559	21 kDa protein-like	GO:0004857
LOC107764771	cytochrome b561 and DOMON domain-containing protein At3g25290-like
LOC107764889	uncharacterized LOC107764889
LOC107764934	glutathione S-transferase U10-like	GO:0005515,GO:0006749
LOC107764941	protein DETOXIFICATION 30-like	GO:0015297,GO:0016020,GO:0042910,GO:0055085
LOC107765029	3,9-dihydroxypterocarpan 6A-monooxygenase-like	GO:0005506,GO:0016705,GO:0020037,GO:0055114
LOC107765063	uncharacterized LOC107765063
LOC107765080	uncharacterized LOC107765080
LOC107765129	copper transport protein ATX1-like	GO:0046872
LOC107765197	craniofacial development protein 2-like
LOC107765198	late embryogenesis abundant protein-like	GO:0009415
LOC107765202	protein SET-like	GO:0005634,GO:0006334
LOC107765207	uncharacterized LOC107765207	GO:0008270
LOC107765232	putative proline-rich receptor-like protein kinase PERK6	GO:0004672,GO:0006468
LOC107765304	uncharacterized LOC107765304
LOC107765380	uncharacterized LOC107765380	GO:0016757
LOC107765390	protein O-linked-mannose beta-1,4-N-acetylglucosaminyltransferase 2-like	GO:0016757
LOC107765483	protein DETOXIFICATION 33-like	GO:0015297,GO:0016020,GO:0042910,GO:0055085
LOC107765485	uncharacterized LOC107765485
LOC107765489	peroxidase 3-like	GO:0004601,GO:0006979,GO:0020037,GO:0042744,GO:0055114
LOC107765490	type I inositol polyphosphate 5-phosphatase 12-like
LOC107765510	beta-fructofuranosidase, insoluble isoenzyme CWINV3-like, transcript variant X1
LOC107765517	histone-lysine N-methyltransferase ATX4-like	GO:0005515
LOC107765592	glycine-rich protein DOT1-like
LOC107765611	VQ motif-containing protein 25-like
LOC107765656	ethylene-responsive transcription factor ERF109-like	GO:0003700,GO:0006355
LOC107765657	ethylene-responsive transcription factor ERF109-like	GO:0003700,GO:0006355
LOC107765833	O-glucosyltransferase rumi-like
LOC107765932	glycine-rich protein-like
LOC107765996	uncharacterized LOC107765996	GO:0016020,GO:0016757
LOC107766013	receptor-like cytosolic serine/threonine-protein kinase RBK2	GO:0004672,GO:0006468
LOC107766030	cytochrome P450 94B3-like	GO:0005506,GO:0016705,GO:0020037,GO:0055114
LOC107766200	uncharacterized LOC107766200
LOC107766336	uncharacterized LOC107766336	GO:0008270
LOC107766364	auxin-induced protein 6B-like	GO:0009733
LOC107766426	uncharacterized LOC107766426	GO:0008270
LOC107766650	F-box/LRR-repeat protein At1g55660-like	GO:0005515
LOC107766670	ethylene-responsive transcription factor ERF071-like	GO:0003700,GO:0006355
LOC107766712	uncharacterized LOC107766712
LOC107766728	uncharacterized LOC107766728
LOC107766774	feruloyl CoA ortho-hydroxylase 1-like	GO:0016491,GO:0055114
LOC107766799	uncharacterized LOC107766799, transcript variant X1
LOC107766848	NAC domain-containing protein 86-like	GO:0003677,GO:0006355
LOC107766890	uncharacterized LOC107766890
LOC107766898	aspartic proteinase A1-like, transcript variant X1	GO:0004190,GO:0006629
LOC107766979	DELLA protein RGL1-like
LOC107767073	uncharacterized LOC107767073
LOC107767078	uncharacterized LOC107767078
LOC107767213	uncharacterized LOC107767213
LOC107767227	subtilisin-like protease SBT1.2	GO:0006508,GO:0008236
LOC107767276	60S ribosomal protein L13-2-like	GO:0003735,GO:0005840,GO:0006412
LOC107767412	uncharacterized LOC107767412
LOC107767545	zinc finger protein ZAT12-like
LOC107767561	uncharacterized LOC107767561
LOC107767582	uncharacterized LOC107767582
LOC107767682	probable indole-3-pyruvate monooxygenase YUCCA9	GO:0004499,GO:0050660,GO:0050661,GO:0055114
LOC107767740	uncharacterized LOC107767740
LOC107767788	cyclic dof factor 1-like	GO:0003677,GO:0006355
LOC107767839	uncharacterized LOC107767839, transcript variant X1
LOC107767850	uncharacterized LOC107767850	GO:0008270
LOC107767869	uncharacterized LOC107767869	GO:0008270
LOC107767910	uncharacterized LOC107767910
LOC107767911	uncharacterized LOC107767911
LOC107768067	transcription factor MYB82-like
LOC107768069	uncharacterized LOC107768069, transcript variant X2
LOC107768122	trigger factor-like
LOC107768172	zinc finger BED domain-containing protein RICESLEEPER 1-like	GO:0003677
LOC107768183	3-oxoacyl-[acyl-carrier-protein] reductase FabG-like	GO:0055114
LOC107768204	uncharacterized LOC107768204, transcript variant X2
LOC107768256	putative pentatricopeptide repeat-containing protein At1g12700, mitochondrial
LOC107768303	CRIB domain-containing protein RIC6-like
LOC107768313	uncharacterized LOC107768313
LOC107768389	palmitoyl-acyl carrier protein thioesterase, chloroplastic-like	GO:0006633,GO:0016790
LOC107768395	uncharacterized LOC107768395
LOC107768448	uncharacterized LOC107768448
LOC107768453	uncharacterized LOC107768453
LOC107768476	uncharacterized LOC107768476
LOC107768515	uncharacterized LOC107768515
LOC107768535	uncharacterized LOC107768535
LOC107768605	uncharacterized LOC107768605
LOC107768649	uncharacterized LOC107768649	GO:0009733
LOC107768677	peroxidase 5-like	GO:0004601,GO:0006979,GO:0020037,GO:0042744,GO:0055114
LOC107768687	uncharacterized LOC107768687
LOC107768695	MADS-box transcription factor 23-like, transcript variant X2	GO:0000977,GO:0003677,GO:0003700,GO:0005634,GO:0006355,GO:0045944,GO:0046983
LOC107768697	uncharacterized LOC107768697
LOC107768718	uncharacterized LOC107768718
LOC107768781	germin-like protein subfamily T member 2
LOC107768859	uncharacterized LOC107768859
LOC107768901	uncharacterized LOC107768901
LOC107768927	calmodulin-like protein 3	GO:0005509
LOC107768929	putative NAC domain-containing protein 94	GO:0003677,GO:0006355
LOC107768995	actin-depolymerizing factor 10-like	GO:0003779,GO:0015629,GO:0030042
LOC107769006	uncharacterized LOC107769006	GO:0008270
LOC107769018	myb-related protein Myb4-like
LOC107769045	NAC domain-containing protein 90	GO:0003677,GO:0006355
LOC107769110	anther-specific protein LAT52-like
LOC107769112	ethylene-responsive transcription factor ERF020-like	GO:0003700,GO:0006355
LOC107769142	17.6 kDa class I heat shock protein 3-like
LOC107769160	cytochrome b6	GO:0009055,GO:0009523,GO:0015979,GO:0016020,GO:0016491,GO:0042301,GO:0050821
LOC107769189	carbonyl reductase [NADPH] 1-like	GO:0055114
LOC107769243	la-related protein 6C-like	GO:0003676
LOC107769336	60S acidic ribosomal protein P1-like
LOC107769339	cytochrome P450 94C1-like	GO:0005506,GO:0016705,GO:0020037,GO:0055114
LOC107769408	uncharacterized LOC107769408, transcript variant X1	GO:0008270
LOC107769461	NAC domain-containing protein 8-like	GO:0003677,GO:0006355
LOC107769543	uncharacterized LOC107769543
LOC107769547	uncharacterized mitochondrial protein AtMg00810-like
LOC107769557	protein TIFY 5A-like
LOC107769576	HIPL1 protein-like
LOC107769603	myb-related protein Myb4-like, transcript variant X1
LOC107769666	protein BOBBER 2-like
LOC107769699	monocopper oxidase-like protein SKU5	GO:0005507,GO:0016491,GO:0055114
LOC107769708	glutamate receptor 2.8-like	GO:0015276,GO:0016020
LOC107769729	vinorine synthase-like	GO:0016747
LOC107769760	uncharacterized LOC107769760	GO:0006508,GO:0008234
LOC107769774	uncharacterized LOC107769774
LOC107769775	pentatricopeptide repeat-containing protein At1g07740, mitochondrial-like
LOC107769827	F-box protein At3g07870-like	GO:0005515
LOC107769915	uncharacterized LOC107769915
LOC107769923	FK506-binding nuclear protein-like
LOC107769940	uncharacterized LOC107769940
LOC107769969	uncharacterized LOC107769969
LOC107769986	transcription factor MYB48-like
LOC107770094	uncharacterized LOC107770094
LOC107770109	uncharacterized LOC107770109
LOC107770126	uncharacterized LOC107770126
LOC107770148	21 kDa protein-like	GO:0004857
LOC107770171	uncharacterized LOC107770171
LOC107770316	rust resistance kinase Lr10-like, transcript variant X2	GO:0004672,GO:0006468
LOC107770323	uncharacterized LOC107770323
LOC107770356	uncharacterized LOC107770356
LOC107770377	uncharacterized LOC107770377
LOC107770408	uncharacterized LOC107770408
LOC107770470	uncharacterized LOC107770470	GO:0008270
LOC107770479	uncharacterized LOC107770479
LOC107770485	fasciclin-like arabinogalactan protein 12
LOC107770554	uncharacterized LOC107770554
LOC107770562	protein DETOXIFICATION 40-like	GO:0015297,GO:0016020,GO:0042910,GO:0055085
LOC107770728	inositol transporter 4-like, transcript variant X3	GO:0016021,GO:0022857,GO:0055085
LOC107770751	probable tyrosine-protein phosphatase At1g05000
LOC107770770	E3 ubiquitin-protein ligase ATL23-like
LOC107770805	uncharacterized LOC107770805
LOC107770857	probable polygalacturonase At3g15720, transcript variant X3	GO:0004650,GO:0005975
LOC107770900	alpha-galactosidase 1-like	GO:0004553,GO:0005975
LOC107770987	bidirectional sugar transporter SWEET1-like	GO:0016021
LOC107771034	uncharacterized LOC107771034	GO:0015074
LOC107771083	uncharacterized LOC107771083	GO:0003676
LOC107771110	uncharacterized LOC107771110
LOC107771163	uncharacterized LOC107771163
LOC107771196	ethylene-responsive transcription factor ERF109-like	GO:0003700,GO:0006355
LOC107771197	nudix hydrolase 17, mitochondrial-like	GO:0016787
LOC107771245	glucuronoxylan 4-O-methyltransferase 1-like
LOC107771265	extensin-2-like
LOC107771308	probable LRR receptor-like serine/threonine-protein kinase At1g05700
LOC107771376	zinc finger protein 8-like
LOC107771417	uncharacterized LOC107771417
LOC107771441	peroxisomal membrane protein PEX14-like
LOC107771476	E3 ubiquitin-protein ligase ATL59-like
LOC107771560	uncharacterized LOC107771560, transcript variant X2
LOC107771638	metal tolerance protein 9-like
LOC107771659	3-ketoacyl-CoA synthase 11-like	GO:0006633,GO:0016020,GO:0016747
LOC107771719	type III polyketide synthase B-like
LOC107771816	protein argonaute 4B-like	GO:0003676,GO:0005515
LOC107771869	beta-carotene isomerase D27, chloroplastic-like	GO:0005506
LOC107771906	11-beta-hydroxysteroid dehydrogenase 1B-like	GO:0055114
LOC107771908	transcription factor RAX3
LOC107771934	uncharacterized LOC107771934
LOC107772111	uncharacterized LOC107772111
LOC107772215	uncharacterized LOC107772215
LOC107772252	protein GLUTAMINE DUMPER 6-like
LOC107772292	uncharacterized LOC107772292
LOC107772323	uncharacterized LOC107772323	GO:0008270
LOC107772326	uncharacterized LOC107772326
LOC107772346	9-divinyl ether synthase-like
LOC107772373	probable S-adenosylmethionine-dependent methyltransferase At5g38780, transcript variant X1	GO:0008168
LOC107772382	uncharacterized LOC107772382
LOC107772397	probable polygalacturonase At3g15720	GO:0004650,GO:0005975
LOC107772460	fasciclin-like arabinogalactan protein 12
LOC107772486	uncharacterized LOC107772486
LOC107772498	indole-3-acetic acid-induced protein ARG7-like	GO:0009733
LOC107772511	uncharacterized LOC107772511
LOC107772529	phosphate transporter PHO1 homolog 9-like	GO:0016021
LOC107772537	putative late blight resistance protein homolog R1C-3	GO:0043531
LOC107772561	2-isopropylmalate synthase A-like	GO:0003824
LOC107772680	60S ribosomal protein L14-2-like	GO:0003735,GO:0005840,GO:0006412
LOC107772708	putative cyclin-D7-1
LOC107772714	metal tolerance protein 4-like	GO:0006812,GO:0008324,GO:0016021,GO:0055085
LOC107772723	(+)-neomenthol dehydrogenase-like	GO:0055114
LOC107772767	uncharacterized LOC107772767	GO:0006351,GO:0043565
LOC107772769	putative transcription elongation factor SPT5 homolog 1
LOC107772788	65-kDa microtubule-associated protein 3-like
LOC107772797	uncharacterized LOC107772797
LOC107772858	uncharacterized LOC107772858
LOC107772910	MADS-box protein AGL42-like, transcript variant X2	GO:0000977,GO:0003677,GO:0003700,GO:0005634,GO:0006355,GO:0045944,GO:0046983
LOC107772925	uncharacterized LOC107772925
LOC107772951	TMV resistance protein N-like	GO:0005515,GO:0007165
LOC107773005	ethylene-responsive transcription factor ERF109-like
LOC107773102	potassium channel KAT3-like, transcript variant X1	GO:0005216,GO:0006811,GO:0016020,GO:0055085
LOC107773144	dehydration-responsive element-binding protein 1F-like	GO:0003700,GO:0006355
LOC107773150	uncharacterized LOC107773150
LOC107773153	patatin-like protein 3
LOC107773160	uncharacterized LOC107773160
LOC107773178	1-aminocyclopropane-1-carboxylate synthase 3-like	GO:0009058,GO:0030170
LOC107773249	uncharacterized LOC107773249
LOC107773296	casparian strip membrane protein 1-like
LOC107773334	G-type lectin S-receptor-like serine/threonine-protein kinase RLK1	GO:0004672,GO:0005524,GO:0006468
LOC107773367	putative ripening-related protein 5
LOC107773370	olee1-like protein
LOC107773378	bidirectional sugar transporter SWEET2a-like	GO:0016021
LOC107773410	TMV resistance protein N-like	GO:0043531
LOC107773460	mannose/glucose-specific lectin-like	GO:0030246
LOC107773474	phosphoinositide phosphatase SAC6-like	GO:0042578
LOC107773481	uncharacterized LOC107773481
LOC107773499	ethylene-responsive transcription factor ERF109-like	GO:0003700,GO:0006355
LOC107773576	uncharacterized LOC107773576
LOC107773596	uncharacterized LOC107773596
LOC107773617	uncharacterized LOC107773617
LOC107773652	uncharacterized LOC107773652
LOC107773658	casparian strip membrane protein 2
LOC107773746	uncharacterized LOC107773746
LOC107773859	beta-fructofuranosidase, insoluble isoenzyme 1-like
LOC107773907	probable rhamnogalacturonate lyase B
LOC107773972	uncharacterized LOC107773972, transcript variant X1	GO:0005515
LOC107774100	zinc transporter 5-like	GO:0016020,GO:0030001,GO:0046873,GO:0055085
LOC107774200	putative late blight resistance protein homolog R1B-16	GO:0043531
LOC107774215	uncharacterized LOC107774215
LOC107774296	uncharacterized LOC107774296, transcript variant X2
LOC107774377	putative disease resistance protein RGA3	GO:0043531
LOC107774404	protein REVEILLE 1-like, transcript variant X1
LOC107774420	uncharacterized LOC107774420
LOC107774427	uncharacterized LOC107774427
LOC107774477	uncharacterized RING finger protein P8B7.15c-like	GO:0008270
LOC107774559	aconitate hydratase, cytoplasmic-like, transcript variant X2
LOC107774563	gibberellin 20 oxidase 3-like	GO:0016491,GO:0055114
LOC107774721	flotillin-like protein 3
LOC107774821	ADP-ribosylation factor-like protein 8B	GO:0003924,GO:0005525,GO:0015031
LOC107774939	probable E3 ubiquitin-protein ligase RNF217
LOC107774990	uncharacterized LOC107774990
LOC107775005	uncharacterized LOC107775005
LOC107775070	uncharacterized LOC107775070
LOC107775076	cation/H(+) antiporter 14-like	GO:0006812,GO:0015299,GO:0016021,GO:0055085
LOC107775129	pectate lyase-like	GO:0030570
LOC107775143	uncharacterized LOC107775143
LOC107775210	uncharacterized LOC107775210
LOC107775425	IQ domain-containing protein IQM1-like
LOC107775491	uncharacterized LOC107775491
LOC107775545	uncharacterized LOC107775545
LOC107775590	uncharacterized LOC107775590
LOC107775665	protein LE25-like	GO:0009793
LOC107775686	uncharacterized LOC107775686
LOC107775812	TMV resistance protein N-like	GO:0005515,GO:0007165,GO:0043531
LOC107775823	uncharacterized LOC107775823
LOC107775829	probable methyltransferase PMT2	GO:0008168
LOC107775850	uncharacterized LOC107775850
LOC107775851	uncharacterized LOC107775851
LOC107775916	uncharacterized LOC107775916, transcript variant X3
LOC107776010	protein YLS9-like
LOC107776047	PHD finger protein MALE STERILITY 1-like
LOC107776054	uncharacterized LOC107776054
LOC107776097	alpha-1,4-glucan-protein synthase [UDP-forming] 1-like
LOC107776104	uncharacterized LOC107776104
LOC107776111	keratinocyte proline-rich protein-like
LOC107776132	uncharacterized LOC107776132
LOC107776194	uncharacterized LOC107776194
LOC107776238	uncharacterized LOC107776238
LOC107776270	peroxidase 39-like	GO:0004601,GO:0006979,GO:0020037,GO:0055114
LOC107776303	uncharacterized LOC107776303
LOC107776325	uncharacterized LOC107776325, transcript variant X1
LOC107776346	uncharacterized LOC107776346	GO:0008270
LOC107776349	GDSL esterase/lipase At1g28580-like	GO:0016788
LOC107776361	annexin D4-like	GO:0005509,GO:0005544
LOC107776365	RNA-directed DNA polymerase homolog
LOC107776399	dehydration-responsive element-binding protein 2A-like	GO:0003700,GO:0006355
LOC107776404	protein VASP homolog
LOC107776418	uncharacterized LOC107776418
LOC107776456	uncharacterized LOC107776456
LOC107776467	uncharacterized LOC107776467
LOC107776516	protein LAZ1 homolog 2-like, transcript variant X2
LOC107776677	uncharacterized LOC107776677
LOC107776782	alkane hydroxylase MAH1-like	GO:0005506,GO:0016705,GO:0020037,GO:0055114
LOC107776790	putative pectate lyase 2
LOC107776801	uncharacterized LOC107776801
LOC107776811	uncharacterized LOC107776811
LOC107776887	auxin-induced protein 15A-like	GO:0009733
LOC107776936	probable folate-biopterin transporter 8, chloroplastic
LOC107776938	putative uncharacterized protein DDB_G0290521
LOC107776940	uncharacterized LOC107776940
LOC107776963	beta-glucosidase 12-like	GO:0004553,GO:0005975
LOC107776964	uncharacterized LOC107776964
LOC107777002	craniofacial development protein 2-like
LOC107777008	uncharacterized LOC107777008
LOC107777020	ribosomal protein S19, mitochondrial-like	GO:0003735,GO:0005840,GO:0006412
LOC107777114	putative leucine-rich repeat receptor-like serine/threonine-protein kinase At2g24130	GO:0005515
LOC107777186	uncharacterized LOC107777186
LOC107777207	lignin-forming anionic peroxidase-like	GO:0004601,GO:0006979,GO:0020037,GO:0042744,GO:0055114
LOC107777373	uncharacterized LOC107777373	GO:0003779
LOC107777381	origin of replication complex subunit 4-like	GO:0005524,GO:0016887
LOC107777503	heavy metal-associated isoprenylated plant protein 22-like	GO:0046872
LOC107777612	rust resistance kinase Lr10-like	GO:0004672,GO:0005524,GO:0006468,GO:0030247
LOC107777676	non-classical arabinogalactan protein 30-like
LOC107777773	agamous-like MADS-box protein AGL8 homolog	GO:0003700,GO:0005634,GO:0006355
LOC107777888	uncharacterized LOC107777888
LOC107777983	probable protein S-acyltransferase 1	GO:0016409
LOC107778115	expansin-A18-like
LOC107778126	uncharacterized LOC107778126
LOC107778128	uncharacterized LOC107778128, transcript variant X1
LOC107778157	protein NETWORKED 4B-like	GO:0003779
LOC107778168	uncharacterized LOC107778168	GO:0003676,GO:0004523,GO:0015074
LOC107778196	probable polyamine oxidase 5	GO:0016491,GO:0055114
LOC107778197	cytokinin dehydrogenase 3-like	GO:0009690,GO:0016491,GO:0019139,GO:0050660,GO:0055114
LOC107778296	polcalcin Nic t 1-like	GO:0005509
LOC107778318	RING-H2 finger protein ATL79-like
LOC107778372	tetrahydrocannabinolic acid synthase-like	GO:0016491,GO:0050660,GO:0055114
LOC107778383	uncharacterized LOC107778383
LOC107778451	late embryogenesis abundant protein D-34-like
LOC107778641	transcription factor FER-LIKE IRON DEFICIENCY-INDUCED TRANSCRIPTION FACTOR-like	GO:0046983
LOC107778667	uncharacterized LOC107778667
LOC107778702	uncharacterized LOC107778702
LOC107778725	uncharacterized LOC107778725, transcript variant X3
LOC107778791	heat stress transcription factor A-9-like	GO:0003700,GO:0006355,GO:0043565
LOC107778795	ATPase 9, plasma membrane-type-like	GO:0008553,GO:0016021,GO:0120029
LOC107778856	probable protein ABIL5, transcript variant X2
LOC107778883	dehydration-responsive element-binding protein 1B-like
LOC107778908	uncharacterized mitochondrial protein AtMg00300-like
LOC107778910	uncharacterized LOC107778910
LOC107778917	uncharacterized LOC107778917
LOC107778967	uncharacterized LOC107778967, transcript variant X5
LOC107779103	uncharacterized LOC107779103
LOC107779154	uncharacterized LOC107779154
LOC107779164	zinc finger protein CONSTANS-LIKE 13-like
LOC107779197	uncharacterized LOC107779197
LOC107779200	uncharacterized protein At4g13230-like
LOC107779221	E3 ubiquitin-protein ligase ATL23-like
LOC107779244	laccase-4-like	GO:0005507,GO:0016491,GO:0055114
LOC107779280	putative histone deacetylase 10
LOC107779330	craniofacial development protein 2-like
LOC107779375	protein DETOXIFICATION 49-like	GO:0015297,GO:0016020,GO:0042910,GO:0055085
LOC107779425	uncharacterized LOC107779425
LOC107779426	craniofacial development protein 2-like
LOC107779438	G-type lectin S-receptor-like serine/threonine-protein kinase At5g35370	GO:0048544
LOC107779591	zinc finger protein 5-like
LOC107779611	B3 domain-containing transcription factor FUS3-like	GO:0003677
LOC107779738	high mobility group B protein 9	GO:0003677
LOC107779768	peroxidase 3-like	GO:0004601,GO:0006979,GO:0020037,GO:0042744,GO:0055114
LOC107779775	auxin-responsive protein SAUR64-like	GO:0009733
LOC107779778	auxin-responsive protein SAUR68-like	GO:0009733
LOC107779879	uncharacterized LOC107779879
LOC107779888	crocetin glucosyltransferase, chloroplastic-like	GO:0008194
LOC107779892	VQ motif-containing protein 1-like
LOC107779916	cytochrome P450 94A2-like	GO:0005506,GO:0016705,GO:0020037,GO:0055114
LOC107779941	uncharacterized LOC107779941
LOC107779979	uncharacterized LOC107779979	GO:0005524,GO:0016301
LOC107779995	17.8 kDa class I heat shock protein-like
LOC107780004	polyadenylate-binding protein 3-like	GO:0003676,GO:0003723
LOC107780012	uncharacterized LOC107780012
LOC107780037	salicylic acid-binding protein 2-like
LOC107780143	dehydrodolichyl diphosphate synthase 6-like	GO:0016765
LOC107780369	phospholipase D delta-like, transcript variant X1	GO:0003824
LOC107780478	probable calcium-binding protein CML45	GO:0005509
LOC107780479	transcription factor MYB86-like
LOC107780484	cell division cycle 20.3, cofactor of APC complex-like	GO:0005515
LOC107780727	uncharacterized LOC107780727
LOC107780749	non-specific lipid-transfer protein-like
LOC107780772	UDP-glycosyltransferase 73D1-like	GO:0008194
LOC107780804	60S acidic ribosomal protein P0-like	GO:0042254
LOC107780839	transcription factor ORG3-like
LOC107780880	TIMELESS-interacting protein-like	GO:0003676,GO:0005634,GO:0006974,GO:0008270,GO:0048478
LOC107781007	extensin-1-like
LOC107781085	histone-lysine N-methyltransferase ATX4-like	GO:0005515
LOC107781087	cytochrome P450 CYP72A219-like, transcript variant X1	GO:0005506,GO:0016705,GO:0020037,GO:0055114
LOC107781190	uncharacterized LOC107781190
LOC107781283	uncharacterized LOC107781283
LOC107781340	cell division cycle 20.5, cofactor of APC complex-like	GO:0005515
LOC107781374	auxin-responsive protein SAUR68-like	GO:0009733
LOC107781375	uncharacterized LOC107781375, transcript variant X3
LOC107781392	auxin-responsive protein SAUR66-like	GO:0009733
LOC107781401	auxin-responsive protein SAUR68-like	GO:0009733
LOC107781402	uncharacterized LOC107781402
LOC107781406	uncharacterized LOC107781406
LOC107781442	exocyst complex component EXO70A1-like	GO:0000145,GO:0006887
LOC107781464	3-ketoacyl-CoA synthase 11-like	GO:0006633,GO:0016020,GO:0016747
LOC107781470	F-box/kelch-repeat protein At3g23880-like	GO:0005515
LOC107781526	glycine-rich protein 3-like
LOC107781541	uncharacterized LOC107781541
LOC107781544	uncharacterized LOC107781544	GO:0016021
LOC107781574	uncharacterized LOC107781574
LOC107781652	GDSL esterase/lipase At5g08460-like	GO:0016788
LOC107781724	uncharacterized LOC107781724
LOC107781732	uncharacterized LOC107781732
LOC107781745	uncharacterized LOC107781745	GO:0003677,GO:0006355
LOC107781772	uncharacterized LOC107781772
LOC107781807	uncharacterized LOC107781807
LOC107781832	ABC transporter G family member 6-like	GO:0005524,GO:0016020,GO:0042626
LOC107781835	stellacyanin-like	GO:0009055
LOC107781842	uncharacterized LOC107781842
LOC107781864	uncharacterized LOC107781864	GO:0005515
LOC107781869	uncharacterized LOC107781869
LOC107781882	protein MOTHER of FT and TFL1-like
LOC107781884	pectinesterase-like	GO:0004857,GO:0030599,GO:0042545
LOC107781959	glycine-rich cell wall structural protein-like
LOC107782004	uncharacterized LOC107782004
LOC107782076	9-cis-epoxycarotenoid dioxygenase NCED6, chloroplastic-like	GO:0016702,GO:0055114
LOC107782144	nuclear cap-binding protein subunit 2-like	GO:0003676
LOC107782161	uncharacterized LOC107782161	GO:0008270
LOC107782187	uncharacterized LOC107782187
LOC107782244	auxin-induced protein 15A-like	GO:0009733
LOC107782316	uncharacterized LOC107782316
LOC107782345	uncharacterized LOC107782345
LOC107782371	phosphoglycerate mutase-like protein AT74H
LOC107782375	zinc finger protein CONSTANS-like
LOC107782447	uncharacterized LOC107782447
LOC107782451	uncharacterized LOC107782451
LOC107782452	acidic endochitinase-like	GO:0005975
LOC107782498	abscisic acid 8'-hydroxylase 3-like	GO:0005506,GO:0016705,GO:0020037,GO:0055114
LOC107782511	cytochrome b561 and DOMON domain-containing protein At5g47530-like
LOC107782653	late embryogenesis abundant protein Dc3-like
LOC107782732	LEAF RUST 10 DISEASE-RESISTANCE LOCUS RECEPTOR-LIKE PROTEIN KINASE-like 1.1, transcript variant X2	GO:0004672,GO:0005524,GO:0006468
LOC107782738	uncharacterized LOC107782738
LOC107782825	inactive TPR repeat-containing thioredoxin TTL3-like	GO:0005515
LOC107782839	uncharacterized protein At1g04910-like
LOC107782915	uncharacterized LOC107782915
LOC107782947	protein FAR1-RELATED SEQUENCE 5-like	GO:0008270
LOC107783066	uncharacterized LOC107783066
LOC107783178	uncharacterized LOC107783178
LOC107783179	uncharacterized LOC107783179, transcript variant X1
LOC107783232	uncharacterized LOC107783232	GO:0046983
LOC107783235	probable receptor-like protein kinase At4g39110	GO:0004672,GO:0006468
LOC107783350	trihelix transcription factor GT-3b-like
LOC107783441	uncharacterized LOC107783441
LOC107783443	uncharacterized LOC107783443
LOC107783474	uncharacterized LOC107783474
LOC107783484	probable WRKY transcription factor 71	GO:0003700,GO:0006355,GO:0043565
LOC107783521	sodium transporter HKT1-like, transcript variant X1	GO:0006812,GO:0008324,GO:0055085
LOC107783559	protein HYPER-SENSITIVITY-RELATED 4-like, transcript variant X2	GO:0005524,GO:0016887
LOC107783593	uncharacterized LOC107783593, transcript variant X2	GO:0003779
LOC107783642	uncharacterized LOC107783642
LOC107783658	uncharacterized LOC107783658
LOC107783710	late embryogenesis abundant protein 1-like
LOC107783728	peroxygenase-like
LOC107783748	probable F-box protein At4g22030
LOC107783751	probable F-box protein At4g22030
LOC107783752	transcription repressor KAN1-like
LOC107783824	DUF21 domain-containing protein At2g14520-like
LOC107783847	galactinol synthase 2-like	GO:0016757
LOC107783915	auxin-induced protein 15A-like	GO:0009733
LOC107783920	auxin-induced protein 15A-like	GO:0009733
LOC107783965	probable inositol transporter 2	GO:0016021,GO:0022857,GO:0055085
LOC107783981	pectin acetylesterase 8-like, transcript variant X3	GO:0016787
LOC107784036	golgin subfamily A member 5-like
LOC107784114	translocator protein homolog	GO:0016021
LOC107784249	uncharacterized LOC107784249, transcript variant X3
LOC107784273	uncharacterized LOC107784273	GO:0008270
LOC107784281	pistil-specific extensin-like protein
LOC107784289	senescence-specific cysteine protease SAG39-like	GO:0006508,GO:0008234
LOC107784290	zingipain-2-like	GO:0006508,GO:0008234
LOC107784344	uncharacterized LOC107784344
LOC107784358	ethylene-responsive transcription factor ERF061-like	GO:0003700,GO:0006355
LOC107784376	cytochrome P450 81E8-like	GO:0005506,GO:0016705,GO:0020037,GO:0055114
LOC107784463	uncharacterized LOC107784463
LOC107784537	uncharacterized LOC107784537
LOC107784569	uncharacterized LOC107784569	GO:0008270
LOC107784575	zinc finger BED domain-containing protein RICESLEEPER 2-like, transcript variant X2	GO:0003677,GO:0046983
LOC107784618	probable protein phosphatase 2C 74	GO:0016791
LOC107784650	Werner Syndrome-like exonuclease	GO:0003676,GO:0006139,GO:0008408
LOC107784655	non-specific lipid-transfer protein-like protein At2g13820
LOC107784771	uncharacterized LOC107784771	GO:0046983
LOC107784792	uncharacterized LOC107784792
LOC107784803	cytokinin hydroxylase-like	GO:0005506,GO:0016705,GO:0020037,GO:0055114
LOC107784925	subtilisin-like protease SBT1.9	GO:0006508,GO:0008236
LOC107784940	uncharacterized LOC107784940
LOC107784956	uncharacterized LOC107784956
LOC107784966	18 kDa seed maturation protein-like	GO:0009793
LOC107784984	casparian strip membrane protein 2-like
LOC107785095	probable receptor-like protein kinase At4g39110, transcript variant X2	GO:0004672,GO:0006468
LOC107785130	uncharacterized LOC107785130
LOC107785186	uncharacterized LOC107785186
LOC107785231	uncharacterized LOC107785231
LOC107785327	valine--tRNA ligase, mitochondrial 1-like	GO:0000166,GO:0004812,GO:0005524,GO:0006418
LOC107785337	beta-amyrin 28-oxidase-like	GO:0005506,GO:0016705,GO:0020037,GO:0055114
LOC107785414	GDSL esterase/lipase 5-like, transcript variant X1	GO:0016788
LOC107785420	NADH-ubiquinone oxidoreductase chain 1-like	GO:0016020,GO:0055114
LOC107785535	uncharacterized LOC107785535
LOC107785642	endoglucanase 5-like	GO:0004553,GO:0005975,GO:0030246
LOC107785898	ADP,ATP carrier protein 1, mitochondrial-like, transcript variant X2
LOC107785938	DNA repair protein RAD51 homolog 4-like
LOC107785956	uncharacterized LOC107785956
LOC107786121	uncharacterized LOC107786121	GO:0004096,GO:0020037,GO:0055114
LOC107786150	uncharacterized LOC107786150
LOC107786164	uncharacterized LOC107786164
LOC107786170	receptor-like serine/threonine-protein kinase SD1-7	GO:0004672,GO:0005524,GO:0006468,GO:0048544
LOC107786218	cytochrome P450 81E8-like	GO:0005506,GO:0016705,GO:0020037,GO:0055114
LOC107786240	ankyrin repeat-containing protein At5g02620-like	GO:0005515
LOC107786252	probable methyltransferase PMT22	GO:0008168
LOC107786301	uncharacterized LOC107786301
LOC107786302	WEB family protein At5g55860-like, transcript variant X3
LOC107786393	ATP synthase subunit 9, mitochondrial
LOC107786482	transcription factor HBP-1b(c38)-like	GO:0003700,GO:0006351,GO:0006355,GO:0043565
LOC107786539	GDSL esterase/lipase At4g16230-like	GO:0016788
LOC107786542	U-box domain-containing protein 21-like	GO:0004842,GO:0016567
LOC107786556	uncharacterized LOC107786556
LOC107786564	protein BEARSKIN2-like	GO:0003677,GO:0006355
LOC107786607	LOB domain-containing protein 40-like
LOC107786620	inactive protein RESTRICTED TEV MOVEMENT 1-like
LOC107786625	uncharacterized LOC107786625
LOC107786641	pleiotropic drug resistance protein 1-like	GO:0005524,GO:0016020,GO:0042626
LOC107786683	agamous-like MADS-box protein AGL82	GO:0000981,GO:0000987,GO:0003677,GO:0045944,GO:0046983
LOC107786686	uncharacterized LOC107786686, transcript variant X2
LOC107786746	serine carboxypeptidase II-3-like	GO:0004185,GO:0006508
LOC107786903	probable methyltransferase PMT22	GO:0008168
LOC107786942	uncharacterized LOC107786942
LOC107786958	protein FAR1-RELATED SEQUENCE 5-like	GO:0008270
LOC107787006	multiprotein-bridging factor 1c-like
LOC107787090	uncharacterized LOC107787090
LOC107787123	major pollen allergen Ole e 6-like
LOC107787164	uncharacterized LOC107787164
LOC107787171	uncharacterized LOC107787171
LOC107787191	expansin-A3-like
LOC107787195	leucoanthocyanidin dioxygenase-like	GO:0016491,GO:0055114
LOC107787272	uncharacterized LOC107787272	GO:0005524,GO:0016301
LOC107787274	F-box/kelch-repeat protein At3g23880-like	GO:0005515
LOC107787281	expansin-A12-like
LOC107787322	LOB domain-containing protein 22-like
LOC107787351	uncharacterized LOC107787351
LOC107787388	protein MIZU-KUSSEI 1-like	GO:0010274
LOC107787402	protein TOO MANY MOUTHS-like	GO:0005515
LOC107787452	uncharacterized LOC107787452
LOC107787539	uncharacterized LOC107787539	GO:0008270
LOC107787548	17.3 kDa class I heat shock protein-like
LOC107787885	uncharacterized LOC107787885
LOC107787984	omega-hydroxypalmitate O-feruloyl transferase-like	GO:0016747
LOC107788057	uncharacterized protein At4g04775-like	GO:0008270
LOC107788113	zinc finger MYM-type protein 1-like
LOC107788124	60S ribosomal protein L10-1-like	GO:0003735,GO:0005840,GO:0006412
LOC107788176	protein LYK5-like	GO:0004672,GO:0006468
LOC107788192	transcription factor bHLH113-like
LOC107788221	extensin-3-like
LOC107788292	putative late blight resistance protein homolog R1A-10	GO:0043531
LOC107788312	cysteine proteinase inhibitor B-like	GO:0004869
LOC107788374	uncharacterized LOC107788374
LOC107788438	pentatricopeptide repeat-containing protein At4g16470-like	GO:0004797,GO:0005524
LOC107788473	uncharacterized LOC107788473
LOC107788502	transcription factor TGA3-like	GO:0006351,GO:0043565
LOC107788539	uncharacterized LOC107788539
LOC107788550	spermidine hydroxycinnamoyl transferase-like	GO:0016747
LOC107788577	ubiquitin-conjugating enzyme E2-17 kDa-like
LOC107788602	uncharacterized LOC107788602
LOC107788714	uncharacterized LOC107788714	GO:0003676,GO:0004523
LOC107788774	thiamine pyrophosphokinase 2-like	GO:0004788,GO:0005524,GO:0009229
LOC107788820	uncharacterized LOC107788820
LOC107788849	cucumber peeling cupredoxin-like	GO:0009055
LOC107788866	long-chain-fatty-acid--AMP ligase FadD26-like
LOC107788888	probable E3 ubiquitin-protein ligase ARI2, transcript variant X1	GO:0046872
LOC107788969	pleiotropic drug resistance protein 2	GO:0005524,GO:0016020,GO:0042626
LOC107789047	zinc finger protein ZAT8-like
LOC107789089	craniofacial development protein 2-like
LOC107789138	uncharacterized LOC107789138	GO:0006508,GO:0008234
LOC107789179	putative F-box protein At3g10430	GO:0005515
LOC107789200	protein ASPARTIC PROTEASE IN GUARD CELL 1-like
LOC107789274	uncharacterized LOC107789274
LOC107789279	zinc finger BED domain-containing protein RICESLEEPER 2-like	GO:0003677,GO:0046983
LOC107789284	uncharacterized LOC107789284
LOC107789296	fe(2+) transport protein 1-like	GO:0016020,GO:0030001,GO:0046873,GO:0055085
LOC107789431	uncharacterized LOC107789431	GO:0015074
LOC107789433	putative pentatricopeptide repeat-containing protein At1g12700, mitochondrial
LOC107789462	uncharacterized LOC107789462
LOC107789464	ATP-dependent DNA helicase PIF1-like	GO:0000723,GO:0003678,GO:0004386,GO:0005524,GO:0006281
LOC107789507	21 kDa protein-like	GO:0004857
LOC107789525	probable histone chaperone ASF1A	GO:0005634,GO:0006333
LOC107789607	protein NRT1/ PTR FAMILY 3.1-like	GO:0016020,GO:0022857,GO:0055085
LOC107789651	probable membrane-associated kinase regulator 2
LOC107789674	protein TAP1-like
LOC107789735	ankyrin repeat-containing protein At3g12360-like
LOC107789842	uncharacterized LOC107789842
LOC107789920	uncharacterized LOC107789920
LOC107789944	protein NUCLEAR FUSION DEFECTIVE 4-like
LOC107789957	uncharacterized LOC107789957
LOC107789973	heparan-alpha-glucosaminide N-acetyltransferase-like, transcript variant X1
LOC107789984	galactinol synthase 1-like	GO:0016757
LOC107789996	putative glycine-rich cell wall structural protein 1
LOC107790117	uncharacterized LOC107790117
LOC107790214	stress-induced protein KIN2-like
LOC107790352	uncharacterized LOC107790352
LOC107790463	CDGSH iron-sulfur domain-containing protein NEET-like	GO:0043231,GO:0051537
LOC107790502	plant cysteine oxidase 2-like	GO:0016702,GO:0055114
LOC107790511	uncharacterized LOC107790511
LOC107790608	uncharacterized LOC107790608	GO:0046983
LOC107790645	transketolase, chloroplastic-like, transcript variant X2
LOC107790655	disease resistance protein RPP13-like	GO:0043531
LOC107790730	AAA-ATPase At3g50940-like, transcript variant X1	GO:0005524,GO:0016887
LOC107790908	uncharacterized LOC107790908, transcript variant X2
LOC107790968	uncharacterized LOC107790968
LOC107790987	protein LIGHT-DEPENDENT SHORT HYPOCOTYLS 1-like
LOC107791035	G-type lectin S-receptor-like serine/threonine-protein kinase RLK1	GO:0004672,GO:0005524,GO:0006468
LOC107791037	uncharacterized LOC107791037
LOC107791098	probable protein kinase At2g41970	GO:0004672,GO:0006468
LOC107791128	zinc finger protein ZAT12-like
LOC107791148	protein CHUP1, chloroplastic-like
LOC107791164	agamous-like MADS-box protein AGL8 homolog	GO:0000977,GO:0003677,GO:0045944,GO:0046983
LOC107791175	ethylene-responsive transcription factor ERF020-like	GO:0003700,GO:0006355
LOC107791189	phosphoserine phosphatase, chloroplastic-like
LOC107791193	thaumatin-like protein
LOC107791296	uncharacterized LOC107791296
LOC107791298	uncharacterized LOC107791298
LOC107791327	naringenin,2-oxoglutarate 3-dioxygenase-like	GO:0016491,GO:0055114
LOC107791342	dehydration-responsive element-binding protein 3-like	GO:0003700,GO:0006355
LOC107791388	uncharacterized LOC107791388	GO:0003677,GO:0005634,GO:0008270,GO:0045893
LOC107791398	putative late blight resistance protein homolog R1B-16
LOC107791408	protein ALTERED XYLOGLUCAN 4-like
LOC107791451	uncharacterized LOC107791451
LOC107791498	phospholipase D delta-like	GO:0003824
LOC107791513	dammarenediol 12-hydroxylase-like	GO:0005506,GO:0016705,GO:0020037,GO:0055114
LOC107791570	cytochrome P450 94B3-like	GO:0005506,GO:0016705,GO:0020037,GO:0055114
LOC107791663	uncharacterized LOC107791663
LOC107791687	septum-promoting GTP-binding protein 1-like	GO:0003924,GO:0005525
LOC107791727	uncharacterized LOC107791727
LOC107791731	ABC transporter A family member 7-like	GO:0005524
LOC107791764	uncharacterized LOC107791764
LOC107791814	B3 domain-containing protein REM5-like	GO:0003677
LOC107791878	F-box protein PP2-B11-like
LOC107791924	disease resistance protein TAO1-like
LOC107791926	TMV resistance protein N-like	GO:0005515,GO:0007165,GO:0043531
LOC107791947	protein TAPETUM DETERMINANT 1-like
LOC107791988	uncharacterized WD repeat-containing protein alr3466-like	GO:0005515
LOC107792049	probable inactive receptor kinase At5g16590	GO:0004672,GO:0005524,GO:0006468
LOC107792150	zinc finger MYM-type protein 1-like
LOC107792225	germin-like protein subfamily 1 member 17
LOC107792228	uncharacterized LOC107792228	GO:0046983
LOC107792229	uncharacterized LOC107792229	GO:0008270
LOC107792290	flavonol sulfotransferase-like	GO:0008146
LOC107792299	uncharacterized LOC107792299
LOC107792341	arabinogalactan peptide 14-like
LOC107792400	uncharacterized LOC107792400	GO:0008270
LOC107792401	gibberellin 2-beta-dioxygenase 8-like	GO:0016491,GO:0055114
LOC107792417	nodulation receptor kinase-like, transcript variant X2	GO:0004672,GO:0006468
LOC107792456	5-epi-aristolochene synthase 2-like	GO:0010333,GO:0016829
LOC107792474	CASP-like protein 1B2
LOC107792480	dehydration-responsive element-binding protein 1E-like	GO:0003700,GO:0006355
LOC107792510	uncharacterized LOC107792510
LOC107792551	extensin-1-like
LOC107792569	uncharacterized LOC107792569
LOC107792586	uncharacterized LOC107792586
LOC107792657	high mobility group B protein 3-like
LOC107792727	uncharacterized LOC107792727	GO:0008270
LOC107792772	uridine kinase-like protein 5, transcript variant X2	GO:0005524,GO:0016301
LOC107792804	mavicyanin-like	GO:0009055
LOC107792876	putative RING-H2 finger protein ATL21A	GO:0030247
LOC107792915	uncharacterized LOC107792915	GO:0003676,GO:0008270
LOC107792952	protein C2-DOMAIN ABA-RELATED 4-like
LOC107792990	TBC1 domain family member 15-like
LOC107793038	MADS-box protein AGL42-like, transcript variant X2	GO:0003700,GO:0005634,GO:0006355
LOC107793116	calcium-dependent protein kinase 34-like, transcript variant X1	GO:0004672,GO:0005509,GO:0005524,GO:0006468
LOC107793208	uncharacterized LOC107793208
LOC107793209	PHD finger protein At2g01810-like
LOC107793212	uncharacterized LOC107793212
LOC107793216	uncharacterized LOC107793216, transcript variant X1	GO:0046872
LOC107793227	vicilin-like seed storage protein At2g18540
LOC107793257	uncharacterized LOC107793257	GO:0006508,GO:0008234
LOC107793286	uncharacterized LOC107793286
LOC107793304	type I inositol polyphosphate 5-phosphatase 12-like
LOC107793396	uncharacterized LOC107793396, transcript variant X2
LOC107793422	apoptosis-inducing factor homolog B-like	GO:0016491,GO:0055114
LOC107793440	WAT1-related protein At3g30340-like	GO:0016020,GO:0016021
LOC107793487	potassium transporter 6-like	GO:0015079,GO:0016020,GO:0071805
LOC107793505	embryonic protein DC-8-like
LOC107793508	protein MIZU-KUSSEI 1-like	GO:0010274
LOC107793528	uncharacterized LOC107793528
LOC107793576	PTI1-like tyrosine-protein kinase At3g15890	GO:0004672,GO:0005524,GO:0006468
LOC107793610	uncharacterized LOC107793610
LOC107793632	acid phosphatase 1-like
LOC107793637	protein LURP-one-related 14-like
LOC107793724	leucoanthocyanidin reductase-like, transcript variant X1
LOC107793756	uncharacterized LOC107793756	GO:0015074
LOC107793844	phosphoglycerate kinase-like	GO:0004618,GO:0006096
LOC107793980	glucan endo-1,3-beta-glucosidase-like	GO:0004553,GO:0005975
LOC107793986	uncharacterized LOC107793986
LOC107794021	transcription factor GTE3, chloroplastic-like	GO:0005515
LOC107794027	uncharacterized mitochondrial protein AtMg00300-like
LOC107794063	uncharacterized LOC107794063
LOC107794071	craniofacial development protein 2-like
LOC107794092	uncharacterized LOC107794092
LOC107794101	protein enabled homolog
LOC107794164	uncharacterized LOC107794164
LOC107794171	putative calcium-transporting ATPase 13, plasma membrane-type
LOC107794172	WEB family protein At1g12150-like
LOC107794189	uncharacterized LOC107794189
LOC107794194	pleiotropic drug resistance protein 2-like	GO:0005524,GO:0016020,GO:0042626
LOC107794200	uncharacterized LOC107794200
LOC107794240	uncharacterized LOC107794240
LOC107794257	uncharacterized LOC107794257
LOC107794265	putative transcription elongation factor SPT5 homolog 1
LOC107794325	L-type lectin-domain containing receptor kinase IX.1-like	GO:0004672,GO:0005524,GO:0006468,GO:0030246
LOC107794488	uncharacterized LOC107794488
LOC107794552	F-box protein At5g03970-like
LOC107794590	fatty acyl-CoA reductase 2-like
LOC107794605	glycerol-3-phosphate acyltransferase 1-like	GO:0016746
LOC107794620	serpin-ZX-like
LOC107794635	protein SRG1-like	GO:0016491,GO:0055114
LOC107794672	extensin-2-like
LOC107794706	uncharacterized LOC107794706
LOC107794764	putative transcription elongation factor SPT5 homolog 1
LOC107794786	uncharacterized LOC107794786
LOC107794791	ras-related protein RABH1c-like, transcript variant X3
LOC107794815	ras-related protein RABH1e-like	GO:0003924,GO:0005525
LOC107794851	LOB domain-containing protein 24-like
LOC107794867	17.3 kDa class II heat shock protein-like
LOC107794868	17.3 kDa class II heat shock protein-like
LOC107794869	17.3 kDa class II heat shock protein-like, transcript variant X2
LOC107794872	adenosine deaminase-like protein	GO:0019239
LOC107794891	zinc-finger homeodomain protein 2-like
LOC107794901	patatin-like protein 1	GO:0006629
LOC107794922	uncharacterized LOC107794922
LOC107794944	probable galactinol--sucrose galactosyltransferase 1
LOC107794959	uncharacterized LOC107794959
LOC107794995	B3 domain-containing protein REM8-like	GO:0003677
LOC107795024	uncharacterized LOC107795024
LOC107795059	two-component response regulator ARR9-like	GO:0000160
LOC107795098	uncharacterized LOC107795098
LOC107795112	AAA-ATPase At3g50940-like	GO:0005524,GO:0016887
LOC107795151	sodium/hydrogen exchanger 4-like, transcript variant X1	GO:0006812,GO:0015299,GO:0016021,GO:0055085
LOC107795163	uncharacterized LOC107795163
LOC107795222	RNA polymerase sigma factor sigE, chloroplastic/mitochondrial-like	GO:0003700,GO:0006352,GO:0006355
LOC107795265	potassium transporter 4-like	GO:0015079,GO:0016020,GO:0071805
LOC107795294	dehydration-responsive element-binding protein 1F-like	GO:0003700,GO:0006355
LOC107795317	zeatin O-glucosyltransferase-like	GO:0008194
LOC107795449	pectinesterase inhibitor 2-like	GO:0004857,GO:0043086,GO:0046910
LOC107795487	NADH-quinone oxidoreductase subunit B-like	GO:0051536,GO:0055114
LOC107795490	trihelix transcription factor GT-3b-like
LOC107795509	purine permease 1-like
LOC107795556	protein KRI1 homolog
LOC107795561	uncharacterized LOC107795561
LOC107795582	putative S-adenosyl-L-methionine-dependent methyltransferase SCO7813	GO:0008168,GO:0032259
LOC107795583	uncharacterized LOC107795583
LOC107795586	G-type lectin S-receptor-like serine/threonine-protein kinase At4g03230, transcript variant X3	GO:0004672,GO:0005524,GO:0006468,GO:0048544
LOC107795634	glutaredoxin-C7-like	GO:0015035
LOC107795636	ethylene-responsive transcription factor ERF113-like	GO:0003700,GO:0006355
LOC107795697	thermospermine synthase ACAULIS5-like
LOC107795747	leucoanthocyanidin dioxygenase-like	GO:0016491,GO:0055114
LOC107795896	F-box/FBD/LRR-repeat protein At1g13570-like	GO:0005515
LOC107795901	uncharacterized LOC107795901
LOC107795934	endoglucanase 17-like, transcript variant X1	GO:0004553,GO:0005975
LOC107796061	uncharacterized LOC107796061
LOC107796062	xyloglucan-specific galacturonosyltransferase 1-like
LOC107796078	protein REVEILLE 1-like, transcript variant X2
LOC107796090	uncharacterized LOC107796090
LOC107796115	rust resistance kinase Lr10-like	GO:0004672,GO:0005524,GO:0006468
LOC107796118	uncharacterized LOC107796118
LOC107796208	uncharacterized LOC107796208
LOC107796225	17.3 kDa class II heat shock protein-like
LOC107796252	60S ribosomal protein L35a-3-like	GO:0003735,GO:0005840,GO:0006412
LOC107796311	uncharacterized LOC107796311
LOC107796406	expansin-A7-like
LOC107796460	uncharacterized mitochondrial protein AtMg00810-like
LOC107796490	uncharacterized LOC107796490
LOC107796733	uncharacterized LOC107796733
LOC107796747	probable 2-oxoglutarate/Fe(II)-dependent dioxygenase	GO:0016491,GO:0055114
LOC107796780	fibrinogen- and Ig-binding protein-like
LOC107796807	monothiol glutaredoxin-S1-like	GO:0015035
LOC107796858	uncharacterized protein At4g14450, chloroplastic-like
LOC107796877	zeatin O-glucosyltransferase-like	GO:0008194
LOC107796906	formin-binding protein 4-like
LOC107796932	cytochrome P450 94B3-like	GO:0005506,GO:0016705,GO:0020037,GO:0055114
LOC107796956	uncharacterized LOC107796956
LOC107796957	uncharacterized LOC107796957, transcript variant X2	GO:0000723,GO:0003678,GO:0004386,GO:0005524,GO:0006281
LOC107796959	uncharacterized LOC107796959
LOC107796970	uncharacterized LOC107796970
LOC107797023	ethylene-responsive transcription factor 1B-like	GO:0003700,GO:0006355
LOC107797134	uncharacterized LOC107797134
LOC107797140	aquaporin NIP1-1-like	GO:0015267,GO:0016020,GO:0055085
LOC107797268	peroxisomal fatty acid beta-oxidation multifunctional protein AIM1-like	GO:0003824,GO:0006631,GO:0055114,GO:0070403
LOC107797311	60S ribosomal protein L39-3-like	GO:0003735,GO:0005840,GO:0006412
LOC107797344	uncharacterized LOC107797344
LOC107797346	B3 domain-containing protein At5g42700-like, transcript variant X4	GO:0003677
LOC107797356	uncharacterized LOC107797356	GO:0006508,GO:0008234
LOC107797369	uncharacterized LOC107797369
LOC107797405	uncharacterized LOC107797405
LOC107797416	Werner syndrome ATP-dependent helicase homolog	GO:0003676,GO:0006139,GO:0008408
LOC107797421	NAC domain-containing protein 78-like	GO:0003677,GO:0006355
LOC107797656	uncharacterized LOC107797656
LOC107797657	uncharacterized LOC107797657	GO:0008270
LOC107797699	uncharacterized LOC107797699
LOC107797731	peroxidase 44-like	GO:0004601,GO:0006979,GO:0020037,GO:0042744,GO:0055114
LOC107797774	uncharacterized LOC107797774
LOC107797802	uncharacterized mitochondrial protein AtMg00810-like
LOC107797809	ADP-ribosylation factor-like protein 8A	GO:0003924,GO:0005525,GO:0015031
LOC107797907	uncharacterized LOC107797907
LOC107797950	cytochrome P450 87A3-like	GO:0005506,GO:0016705,GO:0020037,GO:0055114
LOC107797978	uncharacterized LOC107797978	GO:0003700,GO:0006355
LOC107798002	ethylene-responsive transcription factor ERF018-like	GO:0003700,GO:0006355
LOC107798040	NAC domain-containing protein 101-like	GO:0003677,GO:0006355
LOC107798089	squamosa promoter-binding-like protein 7, transcript variant X2	GO:0003677
LOC107798095	auxin-induced protein 15A-like	GO:0009733
LOC107798099	uncharacterized LOC107798099
LOC107798148	universal stress protein A-like protein, transcript variant X2
LOC107798216	uncharacterized RING finger protein P8B7.15c-like	GO:0008270
LOC107798402	probable esterase PIR7A
LOC107798426	uncharacterized LOC107798426	GO:0003676,GO:0008270
LOC107798428	uncharacterized mitochondrial protein AtMg00810-like
LOC107798467	gibberellin 2-beta-dioxygenase 2-like	GO:0016491,GO:0055114
LOC107798491	uncharacterized LOC107798491
LOC107798563	isoflavone 2'-hydroxylase-like	GO:0005506,GO:0016705,GO:0020037,GO:0055114
LOC107798665	transcription factor MYB48-like
LOC107798732	uncharacterized LOC107798732
LOC107798741	zeatin O-xylosyltransferase-like	GO:0008194
LOC107798785	S-adenosylmethionine decarboxylase proenzyme-like	GO:0004014,GO:0006597,GO:0008295
LOC107798794	uncharacterized LOC107798794
LOC107798827	uncharacterized LOC107798827
LOC107798837	uncharacterized LOC107798837
LOC107798855	amino-acid permease BAT1 homolog	GO:0016020,GO:0022857,GO:0055085
LOC107798876	uncharacterized LOC107798876
LOC107798926	glucan endo-1,3-beta-glucosidase 8-like	GO:0004553,GO:0005975
LOC107798959	uncharacterized LOC107798959
LOC107799100	DELLA protein RGL1-like
LOC107799141	GDSL esterase/lipase At5g03980-like	GO:0016788
LOC107799156	transcription factor UNE10-like	GO:0046983
LOC107799193	probable LRR receptor-like serine/threonine-protein kinase At4g26540	GO:0005515
LOC107799224	uncharacterized LOC107799224, transcript variant X2
LOC107799268	uncharacterized LOC107799268
LOC107799446	basic 7S globulin-like
LOC107799505	uncharacterized LOC107799505
LOC107799544	uncharacterized LOC107799544
LOC107799640	syntaxin-124-like	GO:0016020
LOC107799796	uncharacterized LOC107799796
LOC107799798	uncharacterized LOC107799798
LOC107799816	cytochrome b-c1 complex subunit 9-like, transcript variant X2	GO:0005743,GO:0005750,GO:0006122
LOC107799882	uncharacterized mitochondrial protein AtMg00810-like
LOC107799894	uncharacterized LOC107799894
LOC107799909	ascorbate-specific transmembrane electron transporter 1-like
LOC107799957	uncharacterized LOC107799957
LOC107800025	uncharacterized LOC107800025
LOC107800096	serine/threonine protein phosphatase 2A 57 kDa regulatory subunit B' beta isoform-like	GO:0000159,GO:0007165,GO:0019888
LOC107800104	MOB kinase activator-like 1A
LOC107800123	L-type lectin-domain containing receptor kinase S.6-like	GO:0004672,GO:0005524,GO:0006468,GO:0030246
LOC107800138	uncharacterized LOC107800138
LOC107800158	uncharacterized LOC107800158
LOC107800168	phospholipase A(1) DAD1, chloroplastic-like	GO:0006629
LOC107800246	zinc finger protein ZAT3-like
LOC107800250	ATP-dependent DNA helicase RRM3-like	GO:0000723,GO:0003678,GO:0006281
LOC107800415	uncharacterized LOC107800415
LOC107800476	alcohol dehydrogenase-like	GO:0055114
LOC107800506	glutamate receptor 2.8-like	GO:0015276,GO:0016020
LOC107800574	uncharacterized LOC107800574
LOC107800600	UDP-glucuronate:xylan alpha-glucuronosyltransferase 2-like
LOC107800611	thaumatin-like protein
LOC107800675	uncharacterized LOC107800675, transcript variant X2	GO:0008270
LOC107800683	F-box protein PP2-B11-like
LOC107800727	uncharacterized LOC107800727
LOC107800741	uncharacterized LOC107800741	GO:0000723,GO:0003678,GO:0006281
LOC107800760	uncharacterized LOC107800760	GO:0008270
LOC107800794	uncharacterized LOC107800794
LOC107800824	molybdate transporter 1-like	GO:0015098,GO:0015689
LOC107800942	WAT1-related protein At3g30340-like	GO:0016020,GO:0016021
LOC107800971	glutaredoxin-C9-like	GO:0015035
LOC107801057	protein REVEILLE 1-like
LOC107801068	ethylene-responsive transcription factor ERF022-like	GO:0003700,GO:0006355
LOC107801081	WAT1-related protein At1g70260-like	GO:0016020,GO:0016021
LOC107801105	uncharacterized protein At4g22758-like, transcript variant X1
LOC107801228	uncharacterized LOC107801228
LOC107801237	uncharacterized LOC107801237
LOC107801250	putative respiratory burst oxidase homolog protein H, transcript variant X1	GO:0004601,GO:0005509,GO:0016491,GO:0050664,GO:0055114
LOC107801261	WAG22 antigen-like
LOC107801321	BTB/POZ domain-containing protein At1g03010-like
LOC107801374	aspartic proteinase nepenthesin-2-like
LOC107801467	uncharacterized LOC107801467
LOC107801468	uncharacterized LOC107801468
LOC107801496	uncharacterized LOC107801496
LOC107801539	uncharacterized LOC107801539
LOC107801566	peroxidase 72-like	GO:0004601,GO:0006979,GO:0020037,GO:0042744,GO:0055114
LOC107801598	uncharacterized LOC107801598	GO:0046872
LOC107801649	two-component response regulator ARR12-like
LOC107801665	protein DETOXIFICATION 29-like	GO:0015297,GO:0016020,GO:0042910,GO:0055085
LOC107801698	late embryogenesis abundant protein-like	GO:0009415
LOC107801859	dehydration-responsive element-binding protein 1E-like	GO:0003700,GO:0006355
LOC107801871	clathrin coat assembly protein AP180-like	GO:0005543
LOC107801878	putative proline-rich receptor-like protein kinase PERK6	GO:0004672,GO:0006468
LOC107801896	WEB family protein At3g02930, chloroplastic-like
LOC107801904	uncharacterized LOC107801904
LOC107801926	beta-fructofuranosidase, insoluble isoenzyme 1-like, transcript variant X2
LOC107801945	ethylene-responsive transcription factor LEP-like	GO:0003700,GO:0006355
LOC107801957	pathogenesis-related protein PRMS-like
LOC107801996	putative protein PHLOEM PROTEIN 2-LIKE A3	GO:0005525
LOC107802059	casparian strip membrane protein 2-like
LOC107802079	uncharacterized LOC107802079
LOC107802112	CASP-like protein 1B2
LOC107802113	DNA polymerase epsilon catalytic subunit A-like
LOC107802131	protein FAR1-RELATED SEQUENCE 5-like	GO:0008270
LOC107802140	uncharacterized LOC107802140
LOC107802220	protein LURP-one-related 10-like
LOC107802236	uncharacterized LOC107802236, transcript variant X2
LOC107802267	VAN3-binding protein-like, transcript variant X3
LOC107802271	protein trichome birefringence-like 43
LOC107802279	uncharacterized N-acetyltransferase p20-like, transcript variant X2	GO:0008080
LOC107802302	uncharacterized LOC107802302
LOC107802359	uncharacterized LOC107802359
LOC107802411	uncharacterized LOC107802411
LOC107802487	PXMP2/4 family protein 4-like	GO:0016021
LOC107802502	17.3 kDa class II heat shock protein-like
LOC107802503	17.3 kDa class II heat shock protein-like
LOC107802515	uncharacterized mitochondrial protein AtMg00810-like
LOC107802575	MLO-like protein 6	GO:0006952,GO:0016021
LOC107802581	uncharacterized LOC107802581, transcript variant X1
LOC107802617	craniofacial development protein 2-like
LOC107802633	cell division cycle protein 48 homolog	GO:0005524,GO:0016887
LOC107802634	floral homeotic protein PMADS 1	GO:0000977,GO:0003677,GO:0003700,GO:0005634,GO:0006355,GO:0045944,GO:0046983
LOC107802693	uncharacterized LOC107802693
LOC107802753	ras-related protein Rab-2-B-like	GO:0003924,GO:0005525
LOC107802769	uncharacterized LOC107802769	GO:0008270
LOC107802797	uncharacterized LOC107802797	GO:0008270
LOC107802828	probable receptor-like protein kinase At5g61350	GO:0004672,GO:0006468
LOC107802954	uncharacterized LOC107802954
LOC107803002	serine/threonine-protein kinase CDL1-like	GO:0004672,GO:0005524,GO:0006468
LOC107803016	uncharacterized LOC107803016
LOC107803106	uncharacterized LOC107803106
LOC107803108	uncharacterized LOC107803108
LOC107803122	aquaporin-like	GO:0015267,GO:0016020,GO:0055085
LOC107803147	non-specific lipid-transfer protein-like
LOC107803179	type III polyketide synthase B-like
LOC107803232	LOB domain-containing protein 27-like
LOC107803247	CASP-like protein 4D1
LOC107803300	F-box protein At5g49610-like	GO:0005515
LOC107803322	CRIB domain-containing protein RIC6-like
LOC107803373	uncharacterized LOC107803373
LOC107803375	putative ankyrin repeat protein RF_0381
LOC107803426	fasciclin-like arabinogalactan protein 14
LOC107803432	uncharacterized LOC107803432
LOC107803450	DUF21 domain-containing protein At5g52790-like, transcript variant X2
LOC107803532	uncharacterized protein At5g39570-like
LOC107803547	uncharacterized LOC107803547
LOC107803557	U-box domain-containing protein 17-like	GO:0004842,GO:0005515,GO:0016567
LOC107803574	probable indole-3-acetic acid-amido synthetase GH3.1
LOC107803624	probable carbohydrate esterase At4g34215
LOC107803647	calcium-dependent protein kinase 26-like	GO:0004672,GO:0005509,GO:0005524,GO:0006468
LOC107803678	ABC transporter B family member 19-like	GO:0005524,GO:0016021,GO:0042626,GO:0055085
LOC107803701	transcription factor MYB48-like
LOC107803730	uncharacterized LOC107803730	GO:0046872
LOC107803767	protein QUIRKY-like
LOC107803778	zinc finger protein ZAT12-like
LOC107803813	4-coumarate--CoA ligase-like 1
LOC107803870	uncharacterized LOC107803870
LOC107803881	feruloyl CoA ortho-hydroxylase 1-like	GO:0016491,GO:0055114
LOC107803896	uncharacterized LOC107803896
LOC107803903	zinc transporter 5-like	GO:0016020,GO:0030001,GO:0046873,GO:0055085
LOC107803953	receptor-like protein kinase BRI1-like 3	GO:0005515
LOC107804002	uncharacterized LOC107804002, transcript variant X1
LOC107804043	BON1-associated protein 2-like
LOC107804122	uncharacterized LOC107804122	GO:0015074
LOC107804195	probable LRR receptor-like serine/threonine-protein kinase At3g47570	GO:0004672,GO:0005515,GO:0005524,GO:0006468
LOC107804259	uncharacterized LOC107804259
LOC107804384	exocyst complex component EXO70A1-like	GO:0000145,GO:0006887
LOC107804388	lamin-like protein	GO:0009055
LOC107804402	uncharacterized LOC107804402
LOC107804407	uncharacterized LOC107804407
LOC107804437	ankyrin repeat-containing protein At5g02620-like	GO:0005515
LOC107804488	uncharacterized LOC107804488
LOC107804542	protein DMR6-LIKE OXYGENASE 2-like	GO:0016491,GO:0055114
LOC107804596	RING-H2 finger protein ATL78-like
LOC107804620	beta-fructofuranosidase, insoluble isoenzyme 1-like
LOC107804671	protein GAMETE EXPRESSED 1-like
LOC107804680	uncharacterized LOC107804680
LOC107804703	putative gamma-glutamylcyclotransferase At3g02910
LOC107804720	alpha-1,4-glucan-protein synthase [UDP-forming] 1-like
LOC107804775	uncharacterized LOC107804775
LOC107804780	uncharacterized LOC107804780
LOC107804849	uncharacterized LOC107804849	GO:0008270
LOC107804856	uncharacterized LOC107804856
LOC107804895	uncharacterized LOC107804895
LOC107804939	probable WRKY transcription factor 27	GO:0003700,GO:0006355,GO:0043565
LOC107804957	uncharacterized LOC107804957
LOC107805034	expansin-A7-like
LOC107805102	uncharacterized LOC107805102
LOC107805220	beta-amyrin 11-oxidase-like	GO:0005506,GO:0016705,GO:0020037,GO:0055114
LOC107805243	U-box domain-containing protein 21-like	GO:0004842,GO:0016567
LOC107805321	CRIB domain-containing protein RIC4-like
LOC107805332	probable glycosyltransferase At5g03795
LOC107805388	uncharacterized LOC107805388
LOC107805403	uncharacterized LOC107805403
LOC107805551	uncharacterized LOC107805551
LOC107805560	auxin-induced protein 15A-like	GO:0009733
LOC107805571	anthocyanidin 3-O-glucosyltransferase 5-like	GO:0008194
LOC107805596	uncharacterized LOC107805596
LOC107805703	SKP1-like protein 1B	GO:0006511
LOC107805724	uncharacterized LOC107805724
LOC107805725	uncharacterized LOC107805725
LOC107805815	uncharacterized LOC107805815
LOC107805842	uncharacterized LOC107805842
LOC107805894	probable adenylate kinase 7, mitochondrial	GO:0005524,GO:0006139,GO:0019205
LOC107805895	putative calcium-binding protein CML19	GO:0005509
LOC107805990	nucleobase-ascorbate transporter 7-like	GO:0016020,GO:0022857,GO:0055085
LOC107806010	zinc finger CCCH domain-containing protein 62-like
LOC107806014	uncharacterized LOC107806014
LOC107806065	uncharacterized LOC107806065, transcript variant X2
LOC107806068	uncharacterized LOC107806068
LOC107806096	protein WVD2-like 7, transcript variant X2
LOC107806132	putative U-box domain-containing protein 53	GO:0004672,GO:0006468
LOC107806141	uncharacterized LOC107806141
LOC107806172	ethylene-responsive transcription factor ERF109-like	GO:0003700,GO:0006355
LOC107806202	transcription factor TGA2-like, transcript variant X3	GO:0003700,GO:0006351,GO:0006355,GO:0043565
LOC107806303	uncharacterized LOC107806303, transcript variant X2	GO:0008270
LOC107806319	probable ascorbate-specific transmembrane electron transporter 1
LOC107806442	dehydration-responsive element-binding protein 3-like	GO:0003700,GO:0006355
LOC107806507	zinc finger BED domain-containing protein RICESLEEPER 2-like	GO:0003677,GO:0046983
LOC107806521	uncharacterized LOC107806521, transcript variant X3
LOC107806562	squamosa promoter-binding-like protein 7	GO:0003677
LOC107806627	uncharacterized LOC107806627
LOC107806633	uncharacterized LOC107806633
LOC107806702	mitochondrial pyruvate carrier 1-like, transcript variant X1	GO:0005743,GO:0006850
LOC107806782	uncharacterized LOC107806782
LOC107806974	uncharacterized LOC107806974
LOC107807120	zinc finger BED domain-containing protein RICESLEEPER 4-like	GO:0003677
LOC107807200	uncharacterized LOC107807200	GO:0016757
LOC107807202	WAT1-related protein At3g18200	GO:0016020,GO:0016021
LOC107807529	gibberellin 2-beta-dioxygenase 8-like, transcript variant X2	GO:0016491,GO:0055114
LOC107807590	EGF domain-specific O-linked N-acetylglucosamine transferase-like	GO:0016757
LOC107807613	uncharacterized LOC107807613	GO:0003676
LOC107807617	protein DETOXIFICATION 34-like	GO:0015297,GO:0016020,GO:0042910,GO:0055085
LOC107807671	calcium-dependent protein kinase 17-like, transcript variant X3	GO:0004672,GO:0005509,GO:0005524,GO:0006468
LOC107807986	uncharacterized LOC107807986, transcript variant X1
LOC107808004	uncharacterized LOC107808004	GO:0003676,GO:0004523
LOC107808037	uncharacterized LOC107808037
LOC107808052	uncharacterized LOC107808052
LOC107808055	NAC domain-containing protein 68-like	GO:0003677,GO:0006355
LOC107808075	putative late blight resistance protein homolog R1B-23
LOC107808116	protein FAR-RED IMPAIRED RESPONSE 1-like
LOC107808138	CRIB domain-containing protein RIC4-like
LOC107808139	uncharacterized LOC107808139
LOC107808159	uncharacterized LOC107808159
LOC107808165	uncharacterized LOC107808165
LOC107808166	ethylene-responsive transcription factor LEP-like	GO:0003700,GO:0006355
LOC107808202	photosystem II D2 protein-like	GO:0009772,GO:0019684,GO:0045156
LOC107808205	probable xyloglucan endotransglucosylase/hydrolase protein B	GO:0004553,GO:0005618,GO:0005975,GO:0006073,GO:0016762,GO:0048046
LOC107808318	putative ubiquitin-conjugating enzyme E2 38
LOC107808319	probable pectinesterase 67	GO:0030599,GO:0042545
LOC107808324	cyanidin-3-O-glucoside 2-O-glucuronosyltransferase-like	GO:0008194
LOC107808358	ATP-dependent DNA helicase PIF1-like	GO:0000723,GO:0003678,GO:0004386,GO:0005524,GO:0006281
LOC107808370	coiled-coil domain-containing protein 102A-like
LOC107808466	ethylene-responsive transcription factor ABR1-like	GO:0003700,GO:0006355
LOC107808493	exocyst complex component EXO70A1-like	GO:0000145,GO:0006887
LOC107808506	18 kDa seed maturation protein-like	GO:0009793
LOC107808524	1,4-alpha-glucan-branching enzyme 2-2, chloroplastic/amyloplastic-like	GO:0004553,GO:0005975
LOC107808529	uncharacterized LOC107808529	GO:0000723,GO:0003678,GO:0006281
LOC107808577	FAS1 domain-containing protein SELMODRAFT_448915-like
LOC107808585	uncharacterized LOC107808585	GO:0046983
LOC107808706	structural maintenance of chromosomes protein 3-like	GO:0005524,GO:0016887
LOC107808709	CBS domain-containing protein CBSX5-like
LOC107808721	glutathione S-transferase T3
LOC107808811	uncharacterized LOC107808811
LOC107808841	uncharacterized LOC107808841
LOC107808908	uncharacterized LOC107808908
LOC107808927	non-specific lipid-transfer protein 1-like, transcript variant X1
LOC107808938	zinc finger MYM-type protein 1-like
LOC107808947	1,4-dihydroxy-2-naphthoyl-CoA thioesterase 1-like
LOC107808974	very-long-chain enoyl-CoA reductase-like	GO:0006629,GO:0016627
LOC107809035	importin-5-like, transcript variant X1	GO:0005515
LOC107809066	serine/threonine-protein kinase CDL1-like, transcript variant X1	GO:0004672,GO:0006468
LOC107809091	polyadenylate-binding protein 3-like	GO:0003676,GO:0003723
LOC107809129	UDP-glycosyltransferase 91A1-like
LOC107809226	uncharacterized LOC107809226
LOC107809239	uncharacterized LOC107809239
LOC107809260	WEB family protein At1g75720-like
LOC107809309	uncharacterized LOC107809309	GO:0008270
LOC107809315	homologous-pairing protein 2 homolog
LOC107809333	probable H/ACA ribonucleoprotein complex subunit 1		XM_016633937.1	XP_016489423.1;probable H/ACA ribonucleoprotein complex subunit 1, transcript variant X4		XM_016633938.1	XP_016489424.1;
LOC107809345	non-specific lipid-transfer protein 2B-like
LOC107809376	protein MIZU-KUSSEI 1-like	GO:0010274
LOC107809392	uncharacterized LOC107809392
LOC107809415	uncharacterized LOC107809415
LOC107809425	uncharacterized LOC107809425
LOC107809467	uncharacterized LOC107809467
LOC107809468	uncharacterized LOC107809468
LOC107809525	mavicyanin-like	GO:0009055
LOC107809551	probable flavin-containing monooxygenase 1	GO:0004499,GO:0050660,GO:0050661,GO:0055114
LOC107809607	uncharacterized LOC107809607
LOC107809613	protein TRANSPORT INHIBITOR RESPONSE 1-like
LOC107809615	uncharacterized LOC107809615
LOC107809616	uncharacterized LOC107809616
LOC107809633	uncharacterized LOC107809633	GO:0051087
LOC107809676	uncharacterized LOC107809676
LOC107809683	WRKY transcription factor 44-like, transcript variant X2	GO:0003700,GO:0006355,GO:0043565
LOC107809691	uncharacterized LOC107809691	GO:0000723,GO:0003678,GO:0006281
LOC107809703	cellulose synthase-like protein E6	GO:0016020,GO:0016760,GO:0030244
LOC107809726	uncharacterized LOC107809726	GO:0003700,GO:0006355
LOC107809865	UDP-glycosyltransferase 83A1-like	GO:0008194
LOC107809885	craniofacial development protein 2-like
LOC107809952	peroxisomal membrane protein 11D-like	GO:0005779,GO:0016559
LOC107809966	2S sulfur-rich seed storage protein 2-like
LOC107809989	uncharacterized LOC107809989
LOC107810022	probable LRR receptor-like serine/threonine-protein kinase At1g07550	GO:0004672,GO:0006468
LOC107810110	rho GDP-dissociation inhibitor 1-like	GO:0005094,GO:0005737
LOC107810119	TPD1 protein homolog 1-like
LOC107810178	putative ripening-related protein 5
LOC107810180	putative ripening-related protein 5
LOC107810203	probable E3 ubiquitin-protein ligase ARI2
LOC107810255	uncharacterized LOC107810255
LOC107810284	peroxidase 72-like	GO:0004601,GO:0006979,GO:0020037,GO:0042744,GO:0055114
LOC107810304	uncharacterized LOC107810304, transcript variant X1
LOC107810374	uncharacterized LOC107810374
LOC107810381	bZIP transcription factor 53-like	GO:0003700,GO:0006355
LOC107810383	probable indole-3-pyruvate monooxygenase YUCCA9	GO:0004499,GO:0050660,GO:0050661,GO:0055114
LOC107810429	protein RSI-1-like
LOC107810519	protein TRANSPARENT TESTA 1-like
LOC107810522	major pollen allergen Ole e 10-like
LOC107810580	auxin-responsive protein SAUR71-like	GO:0009733
LOC107810632	dehydration-responsive element-binding protein 1F-like	GO:0003700,GO:0006355
LOC107810648	probable WRKY transcription factor 71	GO:0003700,GO:0006355,GO:0043565
LOC107810661	early nodulin-like protein 1	GO:0009055
LOC107810695	auxin-responsive protein SAUR21-like	GO:0009733
LOC107810697	embryonic protein DC-8-like
LOC107810720	glutaredoxin-C9-like	GO:0015035
LOC107810875	geraniol 8-hydroxylase-like	GO:0005506,GO:0016705,GO:0020037,GO:0055114
LOC107810891	uncharacterized LOC107810891
LOC107810904	auxin-responsive protein SAUR22-like	GO:0009733
LOC107810905	auxin-induced protein 15A-like	GO:0009733
LOC107811024	cytochrome P450 72A15-like	GO:0005506,GO:0016705,GO:0020037,GO:0055114
LOC107811035	auxin-responsive protein SAUR68-like	GO:0009733
LOC107811041	auxin-responsive protein SAUR21-like	GO:0009733
LOC107811049	auxin-responsive protein SAUR68-like, transcript variant X2	GO:0009733
LOC107811125	protein PLANT CADMIUM RESISTANCE 8-like
LOC107811129	glyceraldehyde-3-phosphate dehydrogenase, cytosolic-like	GO:0016620,GO:0051287,GO:0055114
LOC107811165	glutaredoxin-C9-like	GO:0015035
LOC107811202	SKP1-like protein 11	GO:0006511
LOC107811238	uncharacterized LOC107811238	GO:0005515
LOC107811248	uncharacterized LOC107811248
LOC107811294	probable LRR receptor-like serine/threonine-protein kinase At3g47570	GO:0004672,GO:0005515,GO:0005524,GO:0006468
LOC107811306	craniofacial development protein 2-like
LOC107811382	uncharacterized LOC107811382
LOC107811445	plant cysteine oxidase 2-like, transcript variant X1	GO:0016702,GO:0055114
LOC107811469	putative late blight resistance protein homolog R1B-23	GO:0043531
LOC107811525	uncharacterized LOC107811525
LOC107811617	uncharacterized LOC107811617	GO:0008270
LOC107811649	transcription factor bHLH113
LOC107811652	uncharacterized LOC107811652
LOC107811661	truncated transcription factor CAULIFLOWER A-like, transcript variant X7	GO:0000977,GO:0003677,GO:0003700,GO:0005634,GO:0006355,GO:0045944,GO:0046983
LOC107811676	ethylene-responsive transcription factor ERF109-like	GO:0003700,GO:0006355
LOC107811677	ethylene-responsive transcription factor ERF109-like	GO:0003700,GO:0006355
LOC107811684	GTPase Der-like, transcript variant X1	GO:0005525
LOC107811755	uncharacterized mitochondrial protein AtMg00810-like
LOC107811918	exocyst complex component EXO70A1-like	GO:0000145,GO:0006887
LOC107811965	cell number regulator 7-like
LOC107811978	protein ROS1-like	GO:0006284
LOC107812014	craniofacial development protein 2-like
LOC107812020	uncharacterized LOC107812020, transcript variant X1
LOC107812062	reticulon-like protein B5, transcript variant X2
LOC107812114	cytokinin hydroxylase-like	GO:0005506,GO:0016705,GO:0020037,GO:0055114
LOC107812154	uncharacterized LOC107812154
LOC107812166	F-box protein PP2-A13-like	GO:0005515
LOC107812209	craniofacial development protein 2-like
LOC107812321	carbonic anhydrase, chloroplastic-like, transcript variant X4	GO:0004089,GO:0008270
LOC107812389	zinc finger protein ZAT3-like
LOC107812563	heat shock cognate 70 kDa protein-like	GO:0005524,GO:0016887
LOC107812573	very-long-chain enoyl-CoA reductase-like	GO:0006629,GO:0016627
LOC107812574	protein GAMETE EXPRESSED 1
LOC107812590	agamous-like MADS-box protein AGL62	GO:0003677,GO:0046983
LOC107812603	F-box/FBD/LRR-repeat protein At1g13570-like
LOC107812609	probable polyamine oxidase 5	GO:0016491,GO:0055114
LOC107812651	E3 ubiquitin-protein ligase PUB23-like	GO:0004842,GO:0016567
LOC107812691	myb-related protein Myb4-like
LOC107812701	(E,E)-geranyllinalool synthase-like	GO:0000287,GO:0010333,GO:0016829
LOC107812781	calcium-dependent protein kinase 29-like	GO:0004672,GO:0005509,GO:0005524,GO:0006468
LOC107812823	uncharacterized LOC107812823
LOC107812863	exodeoxyribonuclease-like
LOC107812876	crocetin glucosyltransferase 3-like	GO:0008194
LOC107812881	uncharacterized LOC107812881
LOC107812908	triacylglycerol lipase 2-like	GO:0006629
LOC107812994	UPF0678 fatty acid-binding protein-like protein At1g79260
LOC107812997	auxin-responsive protein SAUR21-like	GO:0009733
LOC107813036	E3 ubiquitin-protein ligase RNF181-like
LOC107813063	uncharacterized LOC107813063	GO:0046983
LOC107813065	uncharacterized LOC107813065, transcript variant X2	GO:0030247
LOC107813106	beta-D-glucosyl crocetin beta-1,6-glucosyltransferase-like	GO:0008194
LOC107813107	uncharacterized LOC107813107
LOC107813111	uncharacterized LOC107813111
LOC107813245	probable S-adenosylmethionine-dependent methyltransferase At5g38100	GO:0008168
LOC107813274	F-box protein At3g07870-like
LOC107813287	probable cinnamyl alcohol dehydrogenase 9	GO:0055114
LOC107813299	beta-D-glucosyl crocetin beta-1,6-glucosyltransferase-like	GO:0008194
LOC107813304	calmodulin-like protein 3	GO:0005509
LOC107813328	uncharacterized LOC107813328
LOC107813394	uncharacterized LOC107813394
LOC107813413	uncharacterized LOC107813413
LOC107813442	oxysterol-binding protein-related protein 3C-like	GO:0008289
LOC107813513	mucin-3A-like
LOC107813531	ethylene-responsive transcription factor CRF3-like	GO:0003700,GO:0006355
LOC107813536	non-specific lipid-transfer protein A-like
LOC107813563	mitochondrial amidoxime reducing component 2-like
LOC107813564	uncharacterized LOC107813564
LOC107813582	glycine-rich protein 3-like
LOC107813594	uncharacterized protein K02A2.6-like
LOC107813607	protein trichome birefringence-like 5
LOC107813611	probable WRKY transcription factor 41	GO:0003700,GO:0006355,GO:0043565
LOC107813634	probable sugar phosphate/phosphate translocator At4g32390
LOC107813707	inositol transporter 4-like, transcript variant X1	GO:0016021,GO:0022857,GO:0055085
LOC107813719	NAC domain-containing protein 76, transcript variant X2	GO:0003677,GO:0006355
LOC107813777	inositol oxygenase 2-like	GO:0005506,GO:0005737,GO:0019310,GO:0050113,GO:0055114
LOC107813815	uncharacterized LOC107813815
LOC107813861	putative late blight resistance protein homolog R1A-10, transcript variant X2	GO:0043531
LOC107813876	ankyrin repeat-containing protein At5g02620-like, transcript variant X2
LOC107813895	uncharacterized LOC107813895	GO:0000723,GO:0003678,GO:0006281
LOC107813914	CASP-like protein 4D1
LOC107813971	uncharacterized LOC107813971
LOC107814010	LOB domain-containing protein 15-like, transcript variant X1
LOC107814016	uncharacterized LOC107814016
LOC107814077	sister chromatid cohesion 1 protein 1-like	GO:0005515
LOC107814096	uncharacterized LOC107814096
LOC107814098	uncharacterized LOC107814098
LOC107814113	4-coumarate--CoA ligase-like 1
LOC107814165	60S ribosomal protein L7-4-like
LOC107814184	ammonium transporter 3 member 1-like	GO:0008519,GO:0015696,GO:0016020
LOC107814196	sucrose transport protein SUC8-like
LOC107814262	transmembrane emp24 domain-containing protein p24delta7-like
LOC107814275	uncharacterized LOC107814275, transcript variant X2
LOC107814295	uncharacterized LOC107814295
LOC107814448	uncharacterized LOC107814448	GO:0008168
LOC107814557	uncharacterized LOC107814557
LOC107814571	protein FAR-RED IMPAIRED RESPONSE 1-like
LOC107814581	haloacid dehalogenase-like hydrolase domain-containing protein 3	GO:0015977,GO:0016984
LOC107814611	DELLA protein RGL1-like
LOC107814700	(E,E)-geranyllinalool synthase-like	GO:0000287,GO:0010333,GO:0016829
LOC107814704	uncharacterized LOC107814704
LOC107814706	uncharacterized LOC107814706, transcript variant X3
LOC107814772	pyruvate decarboxylase 2, transcript variant X1	GO:0000287,GO:0003824,GO:0030976
LOC107814824	protein YLS3-like
LOC107814836	ethylene-responsive transcription factor ERF109-like	GO:0003700,GO:0006355
LOC107814996	1-aminocyclopropane-1-carboxylate synthase-like	GO:0009058,GO:0030170
LOC107815054	calcium-binding protein PBP1-like	GO:0005509
LOC107815167	uncharacterized LOC107815167
LOC107815307	uncharacterized LOC107815307
LOC107815330	uncharacterized LOC107815330
LOC107815344	peroxidase 29-like	GO:0004601,GO:0006979,GO:0020037,GO:0042744,GO:0055114
LOC107815380	RNA-directed DNA polymerase homolog
LOC107815425	probable WRKY transcription factor 53	GO:0003700,GO:0006355,GO:0043565
LOC107815428	uncharacterized LOC107815428	GO:0003676,GO:0008270
LOC107815431	uncharacterized LOC107815431
LOC107815433	protein RSI-1-like
LOC107815468	uncharacterized LOC107815468	GO:0015074
LOC107815501	leucoanthocyanidin reductase-like, transcript variant X1
LOC107815658	pollen receptor-like kinase 3	GO:0004672,GO:0005515,GO:0005524,GO:0006468
LOC107815669	uncharacterized LOC107815669
LOC107815670	protein ROS1-like	GO:0006284
LOC107815675	zinc finger BED domain-containing protein RICESLEEPER 3-like	GO:0003677,GO:0046983
LOC107815764	uncharacterized LOC107815764
LOC107815803	uncharacterized LOC107815803	GO:0008270
LOC107815836	UPF0481 protein At3g47200-like
LOC107815845	GDSL esterase/lipase At1g09390-like	GO:0016788
LOC107815846	uncharacterized LOC107815846
LOC107815925	uncharacterized LOC107815925
LOC107815965	beta-galactosidase 7-like
LOC107816011	uncharacterized LOC107816011
LOC107816025	truncated transcription factor CAULIFLOWER A-like	GO:0000977,GO:0003677,GO:0003700,GO:0005634,GO:0006355,GO:0045944,GO:0046983
LOC107816029	ABC transporter G family member 22-like	GO:0005524,GO:0016020
LOC107816045	LOB domain-containing protein 21-like
LOC107816088	glutathione transferase GST 23-like	GO:0005515,GO:0006749
LOC107816089	mitogen-activated protein kinase kinase kinase NPK1-like	GO:0004672,GO:0005524,GO:0006468
LOC107816143	IQ domain-containing protein IQM2
LOC107816173	uncharacterized LOC107816173
LOC107816198	agamous-like MADS-box protein AGL19	GO:0003700,GO:0005634,GO:0006355
LOC107816217	uncharacterized LOC107816217
LOC107816242	uncharacterized LOC107816242
LOC107816243	uncharacterized LOC107816243
LOC107816263	premnaspirodiene oxygenase-like	GO:0005506,GO:0016705,GO:0020037,GO:0055114
LOC107816295	uncharacterized protein DKFZp434B061-like
LOC107816304	phosphoinositide phospholipase C 6-like	GO:0004435,GO:0006629,GO:0007165,GO:0035556
LOC107816307	non-classical arabinogalactan protein 30-like
LOC107816356	ethylene-responsive transcription factor ERF109-like	GO:0003700,GO:0006355
LOC107816373	60S acidic ribosomal protein P1-like
LOC107816381	glutaredoxin-C7-like	GO:0015035
LOC107816460	ribulose bisphosphate carboxylase large chain-like	GO:0015977,GO:0016984
LOC107816505	ATP synthase epsilon chain, chloroplastic-like	GO:0015986,GO:0045261,GO:0046933
LOC107816528	uncharacterized LOC107816528
LOC107816578	polygalacturonase At1g48100-like	GO:0004650,GO:0005975
LOC107816610	chitinase 2-like	GO:0005975
LOC107816631	ABC transporter G family member 20-like	GO:0005524,GO:0016020,GO:0042626
LOC107816640	uncharacterized LOC107816640		XM_016642371.1	XP_016497857.1;
LOC107816682	GDSL esterase/lipase EXL3-like	GO:0016788
LOC107816830	microtubule-associated protein futsch-like
LOC107817075	uncharacterized LOC107817075	GO:0015074
LOC107817086	putative auxin efflux carrier component 5, transcript variant X2	GO:0016021,GO:0055085
LOC107817122	uncharacterized LOC107817122	GO:0008270
LOC107817165	ABC transporter G family member 20-like	GO:0005524,GO:0016020,GO:0042626
LOC107817221	vignain-like	GO:0006508,GO:0008234
LOC107817227	protein LITTLE ZIPPER 4-like
LOC107817236	protein EXORDIUM-like
LOC107817267	ATP-dependent DNA helicase PIF1-like	GO:0000723,GO:0003678,GO:0006281
LOC107817327	uncharacterized LOC107817327
LOC107817454	beta-glucuronosyltransferase GlcAT14A-like, transcript variant X2	GO:0016020,GO:0016757
LOC107817461	uncharacterized LOC107817461
LOC107817501	uncharacterized LOC107817501
LOC107817584	uncharacterized LOC107817584
LOC107817600	transcription factor GTE5, chloroplastic-like	GO:0005515
LOC107817605	CASP-like protein 4D1
LOC107817691	oligopeptide transporter 7-like	GO:0055085
LOC107817692	uncharacterized LOC107817692
LOC107817693	uncharacterized LOC107817693
LOC107817763	DUF21 domain-containing protein At4g14240-like
LOC107817788	uncharacterized LOC107817788
LOC107817980	phospholipase A1-Ibeta2, chloroplastic-like	GO:0006629
LOC107817997	transcription factor UNE12-like	GO:0046983
LOC107818054	germin-like protein subfamily T member 2
LOC107818117	eukaryotic translation initiation factor 1A-like	GO:0003723,GO:0003743,GO:0006413
LOC107818132	protein C2-DOMAIN ABA-RELATED 4-like, transcript variant X1
LOC107818198	eukaryotic translation initiation factor 2 subunit gamma-like, transcript variant X1	GO:0000049,GO:0003924,GO:0005525
LOC107818225	transcription factor bHLH83-like	GO:0046983
LOC107818241	WAT1-related protein At3g30340-like	GO:0016020,GO:0016021
LOC107818277	alcohol-forming fatty acyl-CoA reductase-like
LOC107818298	uncharacterized LOC107818298
LOC107818311	WEB family protein At5g16730, chloroplastic-like
LOC107818372	putative pentatricopeptide repeat-containing protein At1g12700, mitochondrial
LOC107818390	ABC transporter B family member 14-like	GO:0005524,GO:0016021,GO:0042626,GO:0055085
LOC107818450	uncharacterized LOC107818450
LOC107818456	uncharacterized LOC107818456
LOC107818459	uncharacterized LOC107818459
LOC107818462	external alternative NAD(P)H-ubiquinone oxidoreductase B3, mitochondrial-like	GO:0016491,GO:0055114
LOC107818541	uncharacterized LOC107818541
LOC107818633	high mobility group B protein 3-like
LOC107818640	transcription factor MYC2-like	GO:0046983
LOC107818713	uncharacterized LOC107818713
LOC107818749	uncharacterized LOC107818749	GO:0008270
LOC107818770	zinc finger BED domain-containing protein DAYSLEEPER-like	GO:0003677,GO:0046983
LOC107818799	uncharacterized LOC107818799
LOC107818880	zinc finger CCCH domain-containing protein 48-like	GO:0005515
LOC107818884	uncharacterized LOC107818884
LOC107818891	auxin-responsive protein SAUR68-like	GO:0009733
LOC107818893	sulfate transporter 1.3-like	GO:0008272,GO:0015116,GO:0016021
LOC107818900	ethylene-responsive transcription factor CRF2-like	GO:0003700,GO:0006355
LOC107818931	non-classical arabinogalactan protein 31-like
LOC107818950	zinc finger protein ZAT12-like
LOC107818981	galactoside 2-alpha-L-fucosyltransferase-like	GO:0008107,GO:0016020,GO:0042546
LOC107819038	SKP1-like protein 11	GO:0006511
LOC107819044	proline-rich receptor-like protein kinase PERK1	GO:0004672,GO:0006468
LOC107819058	MADS-box protein CMB1-like	GO:0000977,GO:0003677,GO:0003700,GO:0005634,GO:0006355,GO:0045944,GO:0046983
LOC107819074	TPR repeat-containing thioredoxin TTL4-like	GO:0005515
LOC107819160	protein YLS3-like
LOC107819168	protein LYK5-like	GO:0004672,GO:0006468
LOC107819176	transcription factor JUNGBRUNNEN 1-like	GO:0003677,GO:0006355
LOC107819185	EPIDERMAL PATTERNING FACTOR-like protein 8
LOC107819243	arabinogalactan peptide 23-like
LOC107819251	uncharacterized LOC107819251	GO:0006508,GO:0008234
LOC107819252	uncharacterized LOC107819252
LOC107819297	uncharacterized LOC107819297
LOC107819327	SKP1-like protein 6	GO:0006511
LOC107819354	uncharacterized LOC107819354
LOC107819370	leucoanthocyanidin dioxygenase	GO:0016491,GO:0055114
LOC107819372	expansin-A7-like
LOC107819513	zinc finger protein ZAT3-like
LOC107819528	uncharacterized LOC107819528
LOC107819588	B3 domain-containing protein Os11g0197600-like	GO:0003677
LOC107819606	uncharacterized LOC107819606	GO:0003677,GO:0005634,GO:0008270,GO:0045893
LOC107819629	polygalacturonase-like	GO:0004650,GO:0005975
LOC107819660	ankyrin repeat-containing protein At3g12360-like
LOC107819682	vicilin-like antimicrobial peptides 2-3
LOC107819817	uncharacterized LOC107819817
LOC107819844	F-box/FBD/LRR-repeat protein At1g13570-like, transcript variant X1
LOC107819914	peroxidase 72-like	GO:0004601,GO:0006979,GO:0020037,GO:0042744,GO:0055114
LOC107819918	bZIP transcription factor 53-like	GO:0003700,GO:0006355
LOC107819945	uncharacterized LOC107819945
LOC107819969	3,9-dihydroxypterocarpan 6A-monooxygenase-like	GO:0005506,GO:0016705,GO:0020037,GO:0055114
LOC107820041	uncharacterized LOC107820041
LOC107820049	probable S-adenosylmethionine-dependent methyltransferase At5g38100	GO:0008168
LOC107820128	uncharacterized LOC107820128	GO:0003676,GO:0008270
LOC107820136	peroxidase 72-like	GO:0004601,GO:0006979,GO:0020037,GO:0042744,GO:0055114
LOC107820156	uncharacterized LOC107820156
LOC107820293	uncharacterized LOC107820293	GO:0046983
LOC107820309	uncharacterized LOC107820309
LOC107820339	uncharacterized LOC107820339
LOC107820358	histone H3-like centromeric protein HTR12	GO:0003677
LOC107820360	MYB-like transcription factor ETC3
LOC107820492	beta-D-glucosyl crocetin beta-1,6-glucosyltransferase-like	GO:0008194
LOC107820545	uncharacterized LOC107820545
LOC107820588	E4 SUMO-protein ligase PIAL1-like, transcript variant X1	GO:0008270
LOC107820590	linoleate 13S-lipoxygenase 2-1, chloroplastic-like	GO:0005515,GO:0016702,GO:0046872,GO:0055114
LOC107820624	ethylene-responsive transcription factor ERF109-like	GO:0003700,GO:0006355
LOC107820658	uncharacterized LOC107820658
LOC107820680	uncharacterized LOC107820680, transcript variant X2
LOC107820757	dehydrin COR47-like	GO:0009415
LOC107820777	21 kDa protein-like	GO:0004857
LOC107820853	palmitoyl-acyl carrier protein thioesterase, chloroplastic-like	GO:0006633,GO:0016790
LOC107820923	long-chain-fatty-acid--AMP ligase FadD26-like	GO:0008610
LOC107821024	nuclear transcription factor Y subunit A-7-like	GO:0003700,GO:0006355
LOC107821039	uncharacterized LOC107821039
LOC107821088	UDP-glucose flavonoid 3-O-glucosyltransferase 6-like	GO:0008194
LOC107821099	pentatricopeptide repeat-containing protein At4g21170-like
LOC107821105	indole-3-acetate O-methyltransferase 1-like	GO:0008168
LOC107821109	uncharacterized LOC107821109
LOC107821121	non-specific lipid-transfer protein-like protein At2g13820
LOC107821122	non-specific lipid transfer protein GPI-anchored 2-like
LOC107821198	RING-H2 finger protein ATL2-like
LOC107821202	galactinol synthase 2	GO:0016757
LOC107821204	uncharacterized LOC107821204
LOC107821209	glucuronoxylan 4-O-methyltransferase 1-like
LOC107821229	uncharacterized LOC107821229, transcript variant X3
LOC107821252	glycerophosphodiester phosphodiesterase GDPDL6-like	GO:0006629,GO:0008081
LOC107821285	uncharacterized LOC107821285	GO:0008270
LOC107821299	chaperone protein ClpB-like	GO:0005524,GO:0016887
LOC107821403	uncharacterized LOC107821403
LOC107821484	uncharacterized LOC107821484
LOC107821500	RNA-directed DNA polymerase homolog
LOC107821536	uncharacterized LOC107821536
LOC107821681	feruloyl CoA ortho-hydroxylase 1-like	GO:0016491,GO:0055114
LOC107821717	putative late blight resistance protein homolog R1B-17	GO:0043531
LOC107821732	uncharacterized LOC107821732
LOC107821753	cytochrome b561 and DOMON domain-containing protein At3g61750-like
LOC107821782	uncharacterized LOC107821782	GO:0003676,GO:0004523
LOC107821823	40S ribosomal protein S27-3-like	GO:0003735,GO:0005840,GO:0006412
LOC107821854	protein FANTASTIC FOUR 3
LOC107821889	protein STRICTOSIDINE SYNTHASE-LIKE 13-like	GO:0009058,GO:0016844
LOC107821971	manganese-dependent ADP-ribose/CDP-alcohol diphosphatase-like, transcript variant X1	GO:0016787
LOC107821990	gibberellin 20 oxidase 3-like	GO:0016491,GO:0055114
LOC107822070	uncharacterized LOC107822070
LOC107822199	uncharacterized LOC107822199
LOC107822258	CBL-interacting serine/threonine-protein kinase 21-like, transcript variant X2	GO:0004672,GO:0005524,GO:0006468,GO:0007165
LOC107822300	transcription factor DYT1-like
LOC107822409	probable LRR receptor-like serine/threonine-protein kinase At3g47570	GO:0004672,GO:0005515,GO:0005524,GO:0006468
LOC107822414	cationic amino acid transporter 1-like	GO:0016020,GO:0022857,GO:0055085
LOC107822422	putative F-box protein At1g32420	GO:0005515
LOC107822423	putative F-box protein At1g47790	GO:0005515
LOC107822459	uncharacterized LOC107822459
LOC107822539	putative glycine-rich cell wall structural protein 1
LOC107822574	uncharacterized LOC107822574	GO:0008270
LOC107822599	uncharacterized LOC107822599
LOC107822638	uncharacterized LOC107822638	GO:0008270
LOC107822643	ethylene-responsive transcription factor ERF087-like	GO:0003700,GO:0006355
LOC107822680	uncharacterized LOC107822680
LOC107822714	glucan endo-1,3-beta-glucosidase-like	GO:0004553,GO:0005975
LOC107822756	importin-5-like, transcript variant X1
LOC107822774	uncharacterized LOC107822774
LOC107822833	uncharacterized LOC107822833
LOC107822840	wound-induced proteinase inhibitor 1-like	GO:0004867,GO:0009611
LOC107822841	uncharacterized LOC107822841
LOC107822907	random slug protein 5-like, transcript variant X1
LOC107822932	uncharacterized LOC107822932
LOC107823009	probable receptor-like protein kinase At5g61350	GO:0004672,GO:0006468
LOC107823029	endoglucanase 24-like	GO:0004553,GO:0005975
LOC107823050	uncharacterized LOC107823050
LOC107823083	glucan endo-1,3-beta-glucosidase 8-like	GO:0004553,GO:0005975
LOC107823155	anthocyanidin 3-O-glucosyltransferase 2-like	GO:0008194
LOC107823159	pathogenesis-related protein PR-1-like
LOC107823328	putative vacuolar protein sorting-associated protein 13A
LOC107823442	uncharacterized LOC107823442
LOC107823443	protein 108-like
LOC107823467	transcription factor MYB108-like
LOC107823531	uncharacterized LOC107823531
LOC107823589	probable methyltransferase PMT15	GO:0008168
LOC107823605	uncharacterized LOC107823605
LOC107823631	pectate lyase-like	GO:0030570
LOC107823643	cytidine deaminase 1-like
LOC107823671	uncharacterized LOC107823671	GO:0003676
LOC107823672	uncharacterized LOC107823672
LOC107823711	uncharacterized LOC107823711
LOC107823744	tropomyosin-like	GO:0005516
LOC107823796	uncharacterized LOC107823796
LOC107823868	clavaminate synthase-like protein At3g21360	GO:0016491,GO:0055114
LOC107824026	uncharacterized LOC107824026
LOC107824030	phytoene synthase 2, chloroplastic-like	GO:0004310,GO:0009058,GO:0016740,GO:0051996
LOC107824054	putative amidase C869.01
LOC107824085	annexin A7-like, transcript variant X1
LOC107824146	probable pectinesterase 29	GO:0030599,GO:0042545
LOC107824212	uncharacterized LOC107824212
LOC107824311	uncharacterized LOC107824311
LOC107824314	peroxidase 5-like	GO:0004601,GO:0006979,GO:0020037,GO:0042744,GO:0055114
LOC107824316	probable polygalacturonase	GO:0004650,GO:0005975
LOC107824327	DEAD-box ATP-dependent RNA helicase 35	GO:0003676,GO:0005524,GO:0008270
LOC107824329	uncharacterized LOC107824329
LOC107824341	uncharacterized LOC107824341
LOC107824343	uncharacterized LOC107824343
LOC107824352	uncharacterized LOC107824352
LOC107824391	carotenoid 9,10(9',10')-cleavage dioxygenase 1-like, transcript variant X2	GO:0016702,GO:0055114
LOC107824420	uncharacterized LOC107824420
LOC107824514	transcription factor GAMYB-like
LOC107824544	uncharacterized LOC107824544
LOC107824582	uncharacterized LOC107824582
LOC107824606	uncharacterized LOC107824606	GO:0003676,GO:0004523
LOC107824621	uncharacterized LOC107824621
LOC107824660	olee1-like protein
LOC107824674	ataxin-2 homolog
LOC107824711	uncharacterized LOC107824711
LOC107824731	uncharacterized LOC107824731
LOC107824743	vinorine synthase-like	GO:0016747
LOC107824838	uncharacterized LOC107824838	GO:0000723,GO:0003678,GO:0006281
LOC107824851	F-box protein At2g26160-like
LOC107824864	uncharacterized LOC107824864
LOC107824873	uncharacterized LOC107824873
LOC107824883	polyphenol oxidase E, chloroplastic-like	GO:0004097,GO:0016491,GO:0055114
LOC107824937	uncharacterized LOC107824937
LOC107824986	anoctamin-like protein At1g73020
LOC107824991	BEL1-like homeodomain protein 11	GO:0003677,GO:0006355
LOC107825072	uncharacterized LOC107825072
LOC107825073	uncharacterized LOC107825073
LOC107825086	valine--tRNA ligase, mitochondrial 1-like
LOC107825110	uncharacterized LOC107825110
LOC107825123	DNA-directed RNA polymerase III subunit 1-like	GO:0003677,GO:0003899,GO:0006351
LOC107825152	uncharacterized LOC107825152
LOC107825156	uncharacterized LOC107825156
LOC107825172	uncharacterized LOC107825172
LOC107825229	transcription factor bHLH18-like	GO:0046983
LOC107825252	uncharacterized LOC107825252
LOC107825303	putative late blight resistance protein homolog R1B-16	GO:0043531
LOC107825447	uncharacterized LOC107825447
LOC107825448	putative disease resistance protein At4g11170	GO:0005515,GO:0007165
LOC107825607	uncharacterized LOC107825607
LOC107825663	transcription factor bHLH25-like	GO:0046983
LOC107825672	UDP-glycosyltransferase 83A1-like	GO:0008194
LOC107825799	polygalacturonase-like, transcript variant X2	GO:0004650,GO:0005975
LOC107825828	uncharacterized LOC107825828
LOC107825833	uncharacterized LOC107825833
LOC107825866	transcriptional corepressor LEUNIG_HOMOLOG-like	GO:0005515
LOC107825966	zinc finger MYM-type protein 1-like
LOC107826083	uncharacterized LOC107826083
LOC107826123	uncharacterized LOC107826123
LOC107826203	clathrin coat assembly protein AP180-like	GO:0005543
LOC107826208	uncharacterized LOC107826208
LOC107826281	beta-fructofuranosidase, insoluble isoenzyme CWINV3-like
LOC107826287	uncharacterized LOC107826287
LOC107826347	uncharacterized LOC107826347
LOC107826368	uncharacterized LOC107826368
LOC107826388	uncharacterized LOC107826388
LOC107826477	serine/threonine-protein kinase CDL1-like	GO:0004672,GO:0005524,GO:0006468
LOC107826482	agamous-like MADS-box protein AGL29	GO:0003677,GO:0046983
LOC107826532	uncharacterized LOC107826532
LOC107826581	B3 domain-containing protein Os11g0197600-like	GO:0003677
LOC107826595	uncharacterized LOC107826595
LOC107826630	uncharacterized LOC107826630
LOC107826647	mitogen-activated protein kinase kinase kinase NPK1-like	GO:0004672,GO:0005524,GO:0006468
LOC107826688	uncharacterized LOC107826688
LOC107826707	protein DETOXIFICATION 51-like	GO:0015297,GO:0016020,GO:0042910,GO:0055085
LOC107826730	uncharacterized LOC107826730	GO:0005515
LOC107826741	GDSL esterase/lipase 6-like	GO:0016788
LOC107826775	heavy metal-associated isoprenylated plant protein 20-like, transcript variant X1	GO:0046872
LOC107826787	uncharacterized LOC107826787
LOC107826823	fibronectin-binding protein A-like
LOC107826824	fibronectin-binding protein A-like
LOC107826838	UDP-N-acetylmuramate--L-alanine ligase-like	GO:0005524,GO:0009058,GO:0016874
LOC107826851	BON1-associated protein 2-like
LOC107826870	dehydrodolichyl diphosphate synthase 6-like	GO:0016765
LOC107826874	dehydrodolichyl diphosphate synthase 6-like	GO:0016765
LOC107826918	uncharacterized LOC107826918
LOC107827023	uncharacterized LOC107827023
LOC107827069	exocyst complex component EXO70A1-like	GO:0000145,GO:0006887
LOC107827094	putative late blight resistance protein homolog R1A-3
LOC107827299	uncharacterized LOC107827299	GO:0003676,GO:0008270
LOC107827305	transcription factor bHLH77-like
LOC107827389	uncharacterized LOC107827389
LOC107827433	protein GPR107-like	GO:0016021
LOC107827473	M protein, serotype 12-like
LOC107827492	major pollen allergen Ole e 10-like
LOC107827601	LRR receptor-like serine/threonine-protein kinase FLS2	GO:0005515
LOC107827715	polcalcin Nic t 1	GO:0005509
LOC107827743	60S acidic ribosomal protein P2B-like	GO:0002182,GO:0003735,GO:0022625
LOC107827777	ferredoxin-3, chloroplastic-like	GO:0009055,GO:0051536
LOC107827801	uncharacterized LOC107827801
LOC107827809	flavonol 3-sulfotransferase-like	GO:0008146
LOC107827919	putative UPF0481 protein At3g02645, transcript variant X2
LOC107827958	uncharacterized LOC107827958
LOC107827978	glycine-rich cell wall structural protein-like
LOC107828112	craniofacial development protein 2-like
LOC107828177	uncharacterized LOC107828177
LOC107828230	two-component response regulator ARR17-like	GO:0000160
LOC107828253	L10-interacting MYB domain-containing protein-like
LOC107828269	uncharacterized LOC107828269
LOC107828276	uncharacterized LOC107828276
LOC107828297	protein BTR1-like	GO:0003723
LOC107828347	transcription factor bHLH101-like	GO:0046983
LOC107828381	protein trichome birefringence-like 41
LOC107828392	uncharacterized LOC107828392
LOC107828426	F-box/LRR-repeat protein At5g02910-like	GO:0005515
LOC107828447	uncharacterized LOC107828447
LOC107828475	dual-specificity RNA methyltransferase RlmN-like
LOC107828517	uncharacterized LOC107828517
LOC107828555	probable pectinesterase 29	GO:0030599,GO:0042545
LOC107828604	LOB domain-containing protein 27-like
LOC107828616	hydroquinone glucosyltransferase-like	GO:0008194
LOC107828629	uncharacterized LOC107828629
LOC107828665	uncharacterized LOC107828665
LOC107828673	UDP-glucuronic acid decarboxylase 4
LOC107828681	uncharacterized LOC107828681
LOC107828721	calcineurin B-like protein 7
LOC107828728	putative UPF0481 protein At3g02645
LOC107828729	O-acyltransferase WSD1-like	GO:0004144,GO:0045017
LOC107828764	vinorine synthase-like	GO:0016747
LOC107828788	uncharacterized LOC107828788, transcript variant X1
LOC107828796	uncharacterized LOC107828796, transcript variant X3
LOC107828824	uncharacterized LOC107828824
LOC107828864	putative proline-rich receptor-like protein kinase PERK6, transcript variant X1	GO:0004672,GO:0006468
LOC107828927	actin-depolymerizing factor 7-like, transcript variant X2	GO:0003779,GO:0015629,GO:0030042
LOC107828970	uncharacterized LOC107828970
LOC107828994	uncharacterized LOC107828994	GO:0008270
LOC107829000	uncharacterized LOC107829000
LOC107829019	dehydration-responsive element-binding protein 2D-like	GO:0003700,GO:0006355
LOC107829027	uncharacterized LOC107829027
LOC107829036	uncharacterized LOC107829036	GO:0003676,GO:0008270
LOC107829069	myb-related protein 315-like
LOC107829127	pathogenesis-related protein 5-like, transcript variant X2
LOC107829154	uncharacterized LOC107829154
LOC107829318	uncharacterized LOC107829318
LOC107829327	uncharacterized LOC107829327
LOC107829370	COBRA-like protein 10, transcript variant X2	GO:0010215,GO:0031225
LOC107829407	small proline-rich protein 3-like, transcript variant X2
LOC107829431	uncharacterized LOC107829431
LOC107829454	uncharacterized LOC107829454
LOC107829467	uncharacterized LOC107829467
LOC107829472	uncharacterized LOC107829472
LOC107829476	uridine nucleosidase 1-like
LOC107829499	myosin heavy chain kinase B-like	GO:0005515
LOC107829568	L-tryptophan--pyruvate aminotransferase 1-like	GO:0016846
LOC107829600	uncharacterized LOC107829600
LOC107829626	F-box protein At5g49610-like
LOC107829649	uncharacterized LOC107829649
LOC107829664	E3 ubiquitin-protein ligase CIP8-like
LOC107829734	ethylene-responsive transcription factor 13-like	GO:0003700,GO:0006355
LOC107829776	uncharacterized LOC107829776
LOC107829804	serine/threonine-protein kinase AtPK2/AtPK19-like	GO:0004672,GO:0004674,GO:0005524,GO:0006468
LOC107829834	uncharacterized LOC107829834	GO:0008270
LOC107829870	peroxidase 57-like	GO:0004601,GO:0006979,GO:0020037,GO:0042744,GO:0055114
LOC107829989	patatin-like protein 1	GO:0006629
LOC107830038	collagen alpha-2(I) chain-like
LOC107830052	uncharacterized LOC107830052
LOC107830060	protein tesmin/TSO1-like CXC 5
LOC107830071	ACT domain-containing protein ACR9-like
LOC107830245	uncharacterized LOC107830245		XM_016657753.1	XP_016513239.1;uncharacterized LOC107830245, transcript variant X7		XM_016657754.1	XP_016513240.1;
LOC107830246	uncharacterized LOC107830246
LOC107830320	uncharacterized LOC107830320
LOC107830381	uncharacterized LOC107830381
LOC107830402	probable glycosyltransferase At3g42180
LOC107830523	inactive glucose-1-phosphate adenylyltransferase small subunit 2, chloroplastic-like, transcript variant X2	GO:0009058,GO:0016779
LOC107830545	calcium-dependent protein kinase 11-like	GO:0004672,GO:0005509,GO:0005524,GO:0006468
LOC107830574	uncharacterized LOC107830574
LOC107830594	uncharacterized LOC107830594	GO:0008270
LOC107830607	cytochrome P450 89A2-like	GO:0005506,GO:0016705,GO:0020037,GO:0055114
LOC107830720	putative late blight resistance protein homolog R1B-17	GO:0043531
LOC107830784	uncharacterized LOC107830784	GO:0008270
LOC107830811	uncharacterized LOC107830811
LOC107830857	glycosyltransferase family 92 protein Os08g0121900-like
LOC107831031	casparian strip membrane protein 2-like
LOC107831058	uncharacterized LOC107831058
LOC107831082	thymocyte nuclear protein 1-like
LOC107831128	patatin-like protein 2	GO:0006629
LOC107831186	metallothionein-like protein 4B, transcript variant X1	GO:0008270
LOC107831228	hydroquinone glucosyltransferase-like	GO:0008194
LOC107831280	ethylene-responsive transcription factor ERF016-like	GO:0003700,GO:0006355
LOC107831327	uncharacterized LOC107831327	GO:0003676,GO:0004523
LOC107831352	high mobility group B protein 9-like	GO:0003677
LOC107831365	protein FAR1-RELATED SEQUENCE 5-like
LOC107831425	uncharacterized LOC107831425
LOC107831461	uncharacterized LOC107831461
LOC107831500	craniofacial development protein 2-like
LOC107831528	uncharacterized LOC107831528
LOC107831662	B3 domain-containing protein REM16-like	GO:0003677
LOC107831667	uncharacterized LOC107831667
LOC107831668	protein FANTASTIC FOUR 1-like
LOC107831727	uncharacterized LOC107831727
LOC107831833	probable glutathione S-transferase	GO:0005515,GO:0006749
LOC107831867	uncharacterized LOC107831867
LOC107831877	eukaryotic translation initiation factor 1A-like	GO:0003723,GO:0003743,GO:0006413
LOC107831949	uncharacterized LOC107831949
LOC107831958	uncharacterized LOC107831958
LOC107831964	uncharacterized LOC107831964
LOC107831995	triacylglycerol lipase 2-like	GO:0006629
LOC107832061	probable WRKY transcription factor 48	GO:0003700,GO:0006355,GO:0043565
LOC107832104	17.3 kDa class II heat shock protein-like
LOC107832144	uncharacterized LOC107832144
LOC107832164	transcription factor ABORTED MICROSPORES-like, transcript variant X5	GO:0046983
LOC107832166	uncharacterized LOC107832166
LOC107832202	uncharacterized LOC107832202
LOC107832264	uncharacterized LOC107832264	GO:0000814,GO:0071985
LOC107832357	zeatin O-glucosyltransferase-like	GO:0008194
LOC107832428	uncharacterized LOC107832428
LOC107832470	uncharacterized LOC107832470
LOC107832494	L-ascorbate oxidase homolog	GO:0005507,GO:0016491,GO:0055114
LOC107832524	uncharacterized LOC107832524
LOC107832539	potassium transporter 5-like	GO:0015079,GO:0016020,GO:0071805
LOC107832548	putative UPF0481 protein At3g02645
LOC107832574	uncharacterized LOC107832574
LOC107832575	uncharacterized LOC107832575
LOC107832582	putative F-box protein At3g16210
LOC107832632	pollen receptor-like kinase 1, transcript variant X1	GO:0004672,GO:0005515,GO:0005524,GO:0006468
LOC107832651	cytochrome P450 87A3-like	GO:0005506,GO:0016705,GO:0020037,GO:0055114
LOC107832670	uncharacterized LOC107832670
LOC107832758	uncharacterized LOC107832758
LOC107832787	auxin-induced protein 15A-like	GO:0009733
LOC107832812	uncharacterized LOC107832812
LOC107832814	two pore calcium channel protein 1B-like
LOC107832838	synaptotagmin-1-like
LOC107832844	uncharacterized LOC107832844
