# Supplementary material for: Single-cell transcriptome sequencing of plant leaf expressing anti-HER2 VHH–FcK cancer therapeutic protein
Source: Sci Data. 2023 Dec 19;10:911. doi: 10.1038/s41597-023-02833-5 (PMC10730532; doi:10.1038/s41597-023-02833-5)
Supplement: Supplementary file 5 — Table S4 [file 41597_2023_2833_MOESM5_ESM.xlsx]

## Sheet: Table S4
Supplementary Table S4. List of cell cycle genes used in this study
Phase	Ntab.Gene.ID	Ath.Gene.ID	Gene.Symbol
G1/S	LOC107819444	AT5G22220	E2F1
G1/S	LOC107821245	AT5G22220	E2F1
G1/S	LOC107792954	AT5G22220	E2F1
G1/S	LOC107795539	AT5G22220	E2F1
G1/S	LOC107803329	AT5G22220	E2F1
G1/S	LOC107824914	AT1G47210	CYCA3;2
G1/S	LOC107788519	AT1G47210	CYCA3;2
G1/S	LOC107807664	AT2G38620	CDKB1;2
G1/S	LOC107780939	AT1G70210	CYCD1;1
G1/S	LOC107806001	AT1G70210	CYCD1;1
G1/S	LOC107819355	AT2G22490	CYCD2;1
G1/S	LOC107791950	AT2G22490	CYCD2;1
G1/S	LOC107811128	AT2G22490	CYCD2;1
G1/S	LOC107832697	AT3G50070	CYCD3;3
G1/S	LOC107776168	AT3G50070	CYCD3;3
G1/S	LOC107792202	AT3G50070	CYCD3;3
G1/S	LOC107819355	AT5G10440	CYCD4;2
G1/S	LOC107791950	AT5G10440	CYCD4;2
G1/S	LOC107811128	AT5G10440	CYCD4;2
G1/S	LOC107825520	AT2G23430	ICK1/KRP1
G1/S	LOC107798021	AT2G23430	ICK1/KRP1
G1/S	LOC107800762	AT2G23430	ICK1/KRP1
G1/S	LOC107810968	AT2G23430	ICK1/KRP1
G1/S	LOC107815834	AT3G19150	KRP6
G1/S	LOC107820952	AT3G19150	KRP6
G1/S	LOC107777437	AT3G12280	BRB
G1/S	LOC107804732	AT5G03415	DPB
G1/S	LOC107770785	AT5G03415	DPB
G2/M	LOC107797539	AT1G76540	CDKB2;1
G2/M	LOC107797539	AT1G20930	CDKB2;2
G2/M	LOC107799146	AT3G48750	CDKA;1
G2/M	LOC107807664	AT3G54180	CDKB1;1
G2/M	LOC107824914	AT1G47230	CYCA3;4
G2/M	LOC107788519	AT1G47230	CYCA3;4
G2/M	LOC107824914	AT1G47220	CYCA3;3
G2/M	LOC107788519	AT1G47220	CYCA3;3
G2/M	LOC107815566	AT5G20930	TSL
G2/M	LOC107800841	AT5G20930	TSL
